# Supplementary material for: 2-(1,3-Di­thiol-2-yl­idene)-1,3-di­thiole-4-carbaldehyde
Source: Acta Crystallogr Sect E Struct Rep Online. 2013 Jun 26;69(Pt 7):o1157. doi: 10.1107/S160053681301711X (PMC3770418; doi:10.1107/S160053681301711X)
Supplement: Supplementary file 1 [file e-69-o1157-sup1.cif]

##############################################################################
#                                                                            #
# This CIF contains the data in a paper accepted for publication in          #
# Acta Crystallographica Section E. It conforms to the requirements of       #
# Notes for Authors for Acta Crystallographica Section E, and has been       #
# peer reviewed under the auspices of the IUCr Commission on Journals.       #
#                                                                            #
# Full details of the Crystallographic Information File format               #
# are given in the paper "The Crystallographic Information File (CIF):       #
# a New Standard Archive File for Crystallography" by S. R. Hall, F. H.      #
# Allen and I. D. Brown [Acta Cryst. (1991), A47, 655-685].                  #
#                                                                            #
# The current version of the core CIF dictionary is obtainable from          #
# ftp://ftp.iucr.org/pub/cif_core.dic.                                       #
#                                                                            #
# Software is freely available for graphical display of the structure(s)     #
# in this CIF. For information consult the CIF software page                 #
# http://www.iucr.org/resources/cif/software.                                #
#                                                                            #
# This file may be used for bona fide research purposes within the           #
# scientific community so long as proper attribution is given to the journal # 
# article from which it was obtained.                                        #
#                                                                            #
##############################################################################
data_I
_audit_creation_method     SHELXL-2012
_chemical_name_systematic
;
2-(1,3-Dithiol-2-ylidene)-1,3-dithiole-4-carbaldehyde
;
_chemical_name_common
;
4-Formyltetrathiafulvalene
;
_chemical_formula_moiety     'C7 H4 O S4'
_chemical_formula_sum     'C7 H4 O S4'
_chemical_formula_iupac     'C7 H4 O S4'
_chemical_formula_weight     232.34
_chemical_melting_point     383
_shelx_space_group_comment
;
The symmetry employed for this shelxl refinement is uniquely defined
by the following loop, which should always be used as a source of
symmetry information in preference to the above space-group names.
They are only intended as comments.
;
_space_group_crystal_system     orthorhombic
_space_group_name_H-M_alt     'P 21 21 21'
_space_group_name_Hall     'P 2ac 2ab'
loop_
    _space_group_symop_operation_xyz
    'x, y, z'
    '-x+1/2, -y, z+1/2'
    '-x, y+1/2, -z+1/2'
    'x+1/2, -y+1/2, -z'
_cell_length_a     3.8466(3)
_cell_length_b     7.4052(7)
_cell_length_c     30.577(3)
_cell_angle_alpha     90
_cell_angle_beta     90
_cell_angle_gamma     90
_cell_volume     870.99(13)
_cell_formula_units_Z     4
_cell_measurement_reflns_used     4789
_cell_measurement_theta_min     2.8302
_cell_measurement_theta_max     31.4310
_cell_measurement_temperature     100(2)
_exptl_crystal_description     plate
_exptl_crystal_colour     red
_exptl_crystal_size_max     0.500
_exptl_crystal_size_mid     0.210
_exptl_crystal_size_min     0.130
_exptl_crystal_density_diffrn     1.772
_exptl_crystal_density_meas     ?
_exptl_crystal_density_method     ?
_exptl_crystal_F_000     472
_exptl_absorpt_coefficient_mu     1.030
_exptl_absorpt_correction_type     multi-scan
_exptl_absorpt_process_details     '(SADABS in <i>APEX2</i>; Bruker, 2012)'
_shelx_estimated_absorpt_T_min     0.627
_shelx_estimated_absorpt_T_max     0.878
_exptl_absorpt_correction_T_min     0.6750
_exptl_absorpt_correction_T_max     0.7463
_diffrn_ambient_temperature     100(2)
_diffrn_radiation_type     MoK\a
_diffrn_radiation_wavelength     0.71073
_diffrn_measurement_device_type     'Bruker SMART APEX CCD'
_diffrn_measurement_method     '\w and \f scans'
_diffrn_detector_area_resol_mean     ?
_diffrn_reflns_number     6998
_diffrn_reflns_av_R_equivalents     0.0146
_diffrn_reflns_theta_min     1.332
_diffrn_reflns_theta_max     31.892
_diffrn_reflns_theta_full     25.242
_diffrn_measured_fraction_theta_max     0.947
_diffrn_measured_fraction_theta_full     0.999
_diffrn_reflns_limit_h_min     -5
_diffrn_reflns_limit_h_max     5
_diffrn_reflns_limit_k_min     -10
_diffrn_reflns_limit_k_max     10
_diffrn_reflns_limit_l_min     -42
_diffrn_reflns_limit_l_max     44
_refine_special_details     ?
_reflns_number_total     2734
_reflns_number_gt     2663
_reflns_threshold_expression     I>2\s(I)
_refine_ls_structure_factor_coef     Fsqd
_refine_ls_matrix_type     full
_refine_ls_R_factor_all     0.0245
_refine_ls_R_factor_gt     0.0237
_refine_ls_wR_factor_gt     0.0565
_refine_ls_wR_factor_ref     0.0573
_refine_ls_goodness_of_fit_ref     1.127
_refine_ls_restrained_S_all     1.127
_refine_ls_number_reflns     2734
_refine_ls_number_parameters     109
_refine_ls_number_restraints     0
_refine_ls_hydrogen_treatment     constr
_refine_ls_weighting_scheme     calc
_refine_ls_weighting_details
;
 w=1/[\s^2^(Fo^2^)+(0.0237P)^2^+0.4121P]
 where P=(Fo^2^+2Fc^2^)/3
;
_atom_sites_solution_hydrogens     geom
_atom_sites_solution_primary     direct
_atom_sites_solution_secondary     difmap
_refine_ls_shift/su_max     0.000
_refine_ls_shift/su_mean     0.000
_refine_diff_density_max     0.453
_refine_diff_density_min     -0.246
_refine_ls_extinction_method     none
_refine_ls_extinction_coef     .
_refine_ls_abs_structure_details
;
Flack x determined using 985 quotients [(I+)-(I-)]/[(I+)+(I-)]
(Parsons & Flack, 2004), 1024 Friedel pairs.
;
_refine_ls_abs_structure_Flack     0.01(4)
loop_
    _atom_type_symbol
    _atom_type_description
    _atom_type_scat_dispersion_real
    _atom_type_scat_dispersion_imag
    _atom_type_scat_source
    'C' 'C' 0.0033 0.0016
                         'International Tables Vol C Tables 4.2.6.8 and 6.1.1.4'
    'H' 'H' 0.0000 0.0000
                         'International Tables Vol C Tables 4.2.6.8 and 6.1.1.4'
    'O' 'O' 0.0106 0.0060
                         'International Tables Vol C Tables 4.2.6.8 and 6.1.1.4'
    'S' 'S' 0.1246 0.1234
                         'International Tables Vol C Tables 4.2.6.8 and 6.1.1.4'
_computing_data_collection     '<i>APEX2</i> (Bruker, 2012)'
_computing_cell_refinement     '<i>APEX2</i> (Bruker, 2012)'
_computing_data_reduction     '<i>APEX2</i> (Bruker, 2012)'
_computing_structure_solution     '<i>SHELXS97</i> (Sheldrick, 2008)'
_computing_structure_refinement
;
<i>SHELXL2013</i> (Sheldrick, 2013) and
<i>SHELXLE</i> (H\"ubschle <i>et al.</i>, 2011)
;
_computing_molecular_graphics
;
<i>ORTEP-3 for Windows</i> (Farrugia, 2012) and <i>Mercury</i> (Macrae
<i>et
al.</i>, 2006)
;
_computing_publication_material
;
<i>publCIF</i> (Westrip, 2010) and <i>enCIFer</i> (Allen  <i>et al.</i>,
2004)
;
loop_
    _atom_site_type_symbol
    _atom_site_label
    _atom_site_fract_x
    _atom_site_fract_y
    _atom_site_fract_z
    _atom_site_U_iso_or_equiv
    _atom_site_adp_type
    _atom_site_calc_flag
    _atom_site_occupancy
    _atom_site_disorder_assembly
    _atom_site_disorder_group
    C C1 0.1960(6) 0.3626(3) 0.24133(7) 0.0229(4) Uani d 1 . .
    H H1 0.0987 0.4745 0.2504 0.027 Uiso calc 1 . .
    C C2 0.3148(6) 0.3446(3) 0.19636(7) 0.0178(4) Uani d 1 . .
    C C3 0.3234(6) 0.4823(3) 0.16743(7) 0.0188(4) Uani d 1 . .
    H H3 0.2417 0.5992 0.1751 0.023 Uiso calc 1 . .
    C C4 0.5823(5) 0.2086(3) 0.12667(7) 0.0154(4) Uani d 1 . .
    C C5 0.7332(5) 0.1004(3) 0.09665(7) 0.0154(4) Uani d 1 . .
    C C6 0.9971(6) -0.1700(3) 0.05523(7) 0.0213(4) Uani d 1 . .
    H H6 1.0784 -0.2866 0.0473 0.026 Uiso calc 1 . .
    C C7 1.0078(7) -0.0331(3) 0.02682(7) 0.0213(4) Uani d 1 . .
    H H7 1.0959 -0.0492 -0.0019 0.026 Uiso calc 1 . .
    O O1 0.2158(5) 0.2405(2) 0.26790(5) 0.0275(4) Uani d 1 . .
    S S1 0.47171(14) 0.13395(6) 0.17941(2) 0.01732(10) Uani d 1 . .
    S S2 0.48840(15) 0.43791(6) 0.11609(2) 0.01750(10) Uani d 1 . .
    S S3 0.85438(14) 0.17653(7) 0.04434(2) 0.01774(11) Uani d 1 . .
    S S4 0.82962(14) -0.12822(7) 0.10718(2) 0.01786(11) Uani d 1 . .
loop_
    _atom_site_aniso_label
    _atom_site_aniso_U_11
    _atom_site_aniso_U_22
    _atom_site_aniso_U_33
    _atom_site_aniso_U_12
    _atom_site_aniso_U_13
    _atom_site_aniso_U_23
    C1 0.0258(11) 0.0227(9) 0.0202(10) 0.0009(9) -0.0027(8) -0.0048(8)
    C2 0.0168(9) 0.0174(9) 0.0190(9) 0.0009(8) -0.0026(7) -0.0033(7)
    C3 0.0204(10) 0.0154(8) 0.0206(10) 0.0022(8) -0.0014(9) -0.0033(7)
    C4 0.0151(9) 0.0134(8) 0.0177(9) -0.0006(6) -0.0023(7) 0.0024(6)
    C5 0.0150(9) 0.0132(8) 0.0180(9) -0.0011(6) -0.0020(7) 0.0027(7)
    C6 0.0193(9) 0.0186(9) 0.0260(10) 0.0023(9) -0.0008(9) -0.0069(7)
    C7 0.0201(10) 0.0217(9) 0.0221(10) 0.0006(9) 0.0005(9) -0.0056(7)
    O1 0.0359(10) 0.0274(8) 0.0192(7) -0.0016(8) -0.0012(7) -0.0002(6)
    S1 0.0208(2) 0.01368(19) 0.0175(2) 0.00034(19) 0.00125(19) 0.00193(17)
    S2 0.0205(2) 0.01230(18) 0.0197(2) 0.00120(19) -0.0006(2) 0.00242(16)
    S3 0.0183(2) 0.0181(2) 0.0169(2) 0.00035(19) 0.00033(19) 0.00149(17)
    S4 0.0192(2) 0.01267(19) 0.0217(2) 0.00182(19) -0.00120(19) 0.00094(17)
_geom_special_details
;
All e.s.d.'s (except the e.s.d. in the dihedral angle between two l.s. planes)
are estimated using the full covariance matrix. The cell e.s.d.'s are taken
into account individually in the estimation of e.s.d.'s in distances, angles
and torsion angles; correlations between e.s.d.'s in cell parameters are only
used when they are defined by crystal symmetry. An approximate (isotropic)
treatment of cell e.s.d.'s is used for estimating e.s.d.'s involving l.s.
planes.
;
loop_
    _geom_bond_atom_site_label_1
    _geom_bond_atom_site_label_2
    _geom_bond_site_symmetry_2
    _geom_bond_distance
    _geom_bond_publ_flag
    C1 O1 . 1.218(3) ?
    C1 C2 . 1.455(3) ?
    C1 H1 . 0.9500 ?
    C2 C3 . 1.350(3) ?
    C2 S1 . 1.751(2) ?
    C3 S2 . 1.725(2) ?
    C3 H3 . 0.9500 ?
    C4 C5 . 1.349(3) ?
    C4 S1 . 1.757(2) ?
    C4 S2 . 1.7661(19) ?
    C5 S3 . 1.759(2) ?
    C5 S4 . 1.763(2) ?
    C6 C7 . 1.336(3) ?
    C6 S4 . 1.742(2) ?
    C6 H6 . 0.9500 ?
    C7 S3 . 1.745(2) ?
    C7 H7 . 0.9500 ?
loop_
    _geom_angle_atom_site_label_1
    _geom_angle_atom_site_label_2
    _geom_angle_atom_site_label_3
    _geom_angle_site_symmetry_1
    _geom_angle_site_symmetry_3
    _geom_angle
    _geom_angle_publ_flag
    O1 C1 C2 . . 122.9(2) ?
    O1 C1 H1 . . 118.6 ?
    C2 C1 H1 . . 118.6 ?
    C3 C2 C1 . . 123.9(2) ?
    C3 C2 S1 . . 118.05(16) ?
    C1 C2 S1 . . 118.02(16) ?
    C2 C3 S2 . . 117.48(16) ?
    C2 C3 H3 . . 121.3 ?
    S2 C3 H3 . . 121.3 ?
    C5 C4 S1 . . 122.80(15) ?
    C5 C4 S2 . . 122.29(15) ?
    S1 C4 S2 . . 114.90(11) ?
    C4 C5 S3 . . 122.85(15) ?
    C4 C5 S4 . . 122.44(15) ?
    S3 C5 S4 . . 114.71(12) ?
    C7 C6 S4 . . 118.03(16) ?
    C7 C6 H6 . . 121.0 ?
    S4 C6 H6 . . 121.0 ?
    C6 C7 S3 . . 117.70(17) ?
    C6 C7 H7 . . 121.1 ?
    S3 C7 H7 . . 121.1 ?
    C2 S1 C4 . . 94.30(10) ?
    C3 S2 C4 . . 95.26(10) ?
    C7 S3 C5 . . 94.82(10) ?
    C6 S4 C5 . . 94.69(10) ?
loop_
    _geom_torsion_atom_site_label_1
    _geom_torsion_atom_site_label_2
    _geom_torsion_atom_site_label_3
    _geom_torsion_atom_site_label_4
    _geom_torsion_site_symmetry_1
    _geom_torsion_site_symmetry_2
    _geom_torsion_site_symmetry_3
    _geom_torsion_site_symmetry_4
    _geom_torsion
    _geom_torsion_publ_flag
    O1 C1 C2 C3 . . . . -174.0(2) ?
    O1 C1 C2 S1 . . . . 3.4(3) ?
    C1 C2 C3 S2 . . . . 177.51(17) ?
    S1 C2 C3 S2 . . . . 0.1(3) ?
    S1 C4 C5 S3 . . . . -178.29(12) ?
    S2 C4 C5 S3 . . . . 0.5(3) ?
    S1 C4 C5 S4 . . . . 0.8(3) ?
    S2 C4 C5 S4 . . . . 179.63(12) ?
    S4 C6 C7 S3 . . . . 0.3(3) ?
    C3 C2 S1 C4 . . . . 0.3(2) ?
    C1 C2 S1 C4 . . . . -177.22(18) ?
    C5 C4 S1 C2 . . . . 178.23(18) ?
    S2 C4 S1 C2 . . . . -0.66(13) ?
    C2 C3 S2 C4 . . . . -0.5(2) ?
    C5 C4 S2 C3 . . . . -178.19(18) ?
    S1 C4 S2 C3 . . . . 0.71(13) ?
    C6 C7 S3 C5 . . . . -1.6(2) ?
    C4 C5 S3 C7 . . . . -178.51(18) ?
    S4 C5 S3 C7 . . . . 2.32(14) ?
    C7 C6 S4 C5 . . . . 1.2(2) ?
    C4 C5 S4 C6 . . . . 178.61(18) ?
    S3 C5 S4 C6 . . . . -2.21(14) ?
loop_
    _geom_hbond_atom_site_label_D
    _geom_hbond_atom_site_label_H
    _geom_hbond_atom_site_label_A
    _geom_hbond_site_symmetry_A
    _geom_hbond_distance_DH
    _geom_hbond_distance_HA
    _geom_hbond_distance_DA
    _geom_hbond_angle_DHA
    C1 H1 O1 3 0.95 2.38 3.228(3) 148.7
    C3 H3 O1 3 0.95 2.69 3.445(3) 136.9
_shelx_res_checksum     60064
_shelx_res_file
;
TITL 12mz062_0m in P2(1)2(1)2(1)
CELL 0.71073   3.8466   7.4052  30.5773  90.000  90.000  90.000
ZERR    4.00   0.0003   0.0007   0.0028   0.000   0.000   0.000
LATT -1
SYMM 0.5-X, -Y, 0.5+Z
SYMM -X, 0.5+Y, 0.5-Z
SYMM 0.5+X, 0.5-Y, -Z
SFAC C H O S
UNIT 28 16 4 16
LIST 4 ! automatically inserted. Change 6 to 4 for CHECKCIF!!
TEMP -173.5
SIZE 0.13 0.21 0.50
L.S. 14
BOND $H
FMAP 2
PLAN 20
ACTA
CONF
EQIV $1 -x, y+1/2, -z+1/2
EQIV $2 -1/2+x, 1/2-y, -z
EQIV $3 +x, 1+y, +z
HTAB C1 O1_$1
HTAB C3 O1_$1
RTAB AAA S3 S3_$2
RTAB BBB S2 S4_$3
WGHT    0.023700    0.412100
FVAR       0.19591
C1    1    0.195987    0.362598    0.241326    11.00000    0.02581    0.02272 =
         0.02016   -0.00478   -0.00269    0.00089
AFIX  43
H1    2    0.098730    0.474475    0.250353    11.00000   -1.20000
AFIX   0
C2    1    0.314788    0.344572    0.196362    11.00000    0.01684    0.01743 =
         0.01901   -0.00334   -0.00262    0.00087
C3    1    0.323408    0.482266    0.167431    11.00000    0.02039    0.01536 =
         0.02056   -0.00327   -0.00144    0.00218
AFIX  43
H3    2    0.241693    0.599151    0.175066    11.00000   -1.20000
AFIX   0
C4    1    0.582326    0.208585    0.126667    11.00000    0.01505    0.01337 =
         0.01768    0.00238   -0.00231   -0.00060
C5    1    0.733150    0.100429    0.096654    11.00000    0.01500    0.01318 =
         0.01798    0.00267   -0.00202   -0.00108
C6    1    0.997071   -0.169962    0.055234    11.00000    0.01931    0.01856 =
         0.02596   -0.00693   -0.00078    0.00230
AFIX  43
H6    2    1.078376   -0.286633    0.047342    11.00000   -1.20000
AFIX   0
C7    1    1.007790   -0.033053    0.026817    11.00000    0.02010    0.02166 =
         0.02208   -0.00559    0.00052    0.00056
AFIX  43
H7    2    1.095904   -0.049250   -0.001941    11.00000   -1.20000
AFIX   0
O1    3    0.215804    0.240470    0.267904    11.00000    0.03593    0.02737 =
         0.01919   -0.00015   -0.00124   -0.00163
S1    4    0.471712    0.133953    0.179408    11.00000    0.02076    0.01368 =
         0.01752    0.00193    0.00125    0.00034
S2    4    0.488398    0.437911    0.116087    11.00000    0.02054    0.01230 =
         0.01967    0.00242   -0.00062    0.00120
S3    4    0.854378    0.176530    0.044341    11.00000    0.01827    0.01806 =
         0.01688    0.00149    0.00033    0.00035
S4    4    0.829620   -0.128223    0.107182    11.00000    0.01923    0.01267 =
         0.02169    0.00094   -0.00120    0.00182
HKLF 4
REM  12mz062_0m in P2(1)2(1)2(1)
REM R1 =  0.0237 for    2663 Fo > 4sig(Fo)  and  0.0245 for all    2734 data
REM    109 parameters refined using      0 restraints
END
WGHT      0.0237      0.4099
REM Highest difference peak  0.453,  deepest hole -0.246,  1-sigma level  0.065
Q1    1   0.4909  0.1473  0.1548  11.00000  0.05    0.45
Q2    1   0.8336  0.1363  0.0686  11.00000  0.05    0.44
Q3    1   0.8664 -0.1578  0.0813  11.00000  0.05    0.39
Q4    1   0.6956  0.4616  0.1163  11.00000  0.05    0.38
Q5    1   0.2829  0.1369  0.1805  11.00000  0.05    0.36
Q6    1   0.3019  0.4584  0.1149  11.00000  0.05    0.35
Q7    1   0.4983  0.4351  0.0917  11.00000  0.05    0.34
Q8    1   0.5553  0.1349  0.1018  11.00000  0.05    0.33
Q9    1   0.9407 -0.1188  0.0340  11.00000  0.05    0.32
Q10   1   0.3993  0.4798  0.1414  11.00000  0.05    0.32
Q11   1   0.8189 -0.1625  0.1311  11.00000  0.05    0.30
Q12   1   0.3003  0.4211  0.1867  11.00000  0.05    0.28
Q13   1   1.0665  0.1591  0.0422  11.00000  0.05    0.28
Q14   1   0.2776  0.3765  0.2174  11.00000  0.05    0.27
Q15   1   1.0265 -0.0781  0.0487  11.00000  0.05    0.26
Q16   1   0.7270  0.1489  0.1163  11.00000  0.05    0.25
Q17   1   0.8455  0.2389  0.0208  11.00000  0.05    0.25
Q18   1   0.6583  0.2077  0.0432  11.00000  0.05    0.24
Q19   1   0.5024  0.0736  0.1975  11.00000  0.05    0.24
Q20   1   0.6454 -0.1012  0.1094  11.00000  0.05    0.23
;
_shelxl_version_number         .000002012
data_global
_journal_date_recd_electronic     2013-06-13
_journal_date_accepted     2013-06-20
_journal_name_full     'Acta Crystallographica, Section E'
_journal_year     2013
_journal_volume     69
_journal_issue      7
_journal_page_first     o1157
_journal_page_last     o1157
_journal_paper_category     QO
_journal_paper_doi     10.1107/S160053681301711X
_journal_coeditor_code     PK2488
_publ_contact_author_name     'Vladimir A. Azov'
_publ_contact_author_address
;
University of Bremen
Department of Chemistry
Leobener Strasse, NW 2C
D-28359 Bremen
Germany
;
_publ_contact_author_email     vazov@uni-bremen.de
_publ_contact_author_fax     '+49-421-218 63120'
_publ_contact_author_phone     '+49-421-218 63126'
_publ_section_title
;
2-(1,3-Dithiol-2-ylidene)-1,3-dithiole-4-carbaldehyde
;
loop_
    _publ_author_name
    _publ_author_address
    'Zeller, Matthias'
;
Youngstown State University,
One University Plaza
Youngstown, OH 44555-3663
USA
;
    'Azov, Vladimir A.'
;
Department of Chemistry
University of Bremen
Leobener Strasse, NW 2C
D-28359 Bremen
Germany
;
