# Supplementary material for: 2-(1,3-Di­thiol-2-yl­idene)-1,3-di­thiole-4-carbaldehyde
Source: Acta Crystallogr Sect E Struct Rep Online. 2013 Jun 26;69(Pt 7):o1157. doi: 10.1107/S160053681301711X (PMC3770418; doi:10.1107/S160053681301711X)
Supplement: Supplementary file 2 [file e-69-o1157-Isup2.hkl]

#
# h,k,l, Fc-squared, Fo-squared, sigma(Fo-squared), status flag
#
data_I
_shelx_title ' 12mz062_0m in P2(1)2(1)2(1)'
_shelx_refln_list_code          4
_shelx_F_calc_maximum      162.92
_exptl_crystal_F_000       472.00
_reflns_d_resolution_high  0.6726

loop_
 _space_group_symop_operation_xyz
 'x, y, z'
 '-x+1/2, -y, z+1/2'
 '-x, y+1/2, -z+1/2'
 'x+1/2, -y+1/2, -z'

_cell_length_a     3.8466
_cell_length_b     7.4052
_cell_length_c    30.5773
_cell_angle_alpha  90.000
_cell_angle_beta   90.000
_cell_angle_gamma  90.000

_shelx_F_squared_multiplier     1.000

loop_
 _refln_index_h
 _refln_index_k
 _refln_index_l
 _refln_F_squared_calc
 _refln_F_squared_meas
 _refln_F_squared_sigma
 _refln_observed_status
   2   0   0        418.99        402.70         6.07 o
   4   0   0        372.96        372.31        11.46 o
   1   1   0       9142.86       9265.89        61.52 o
   2   1   0         59.95         50.59         1.98 o
   3   1   0         72.92         73.40         2.10 o
   4   1   0        177.89        175.34         7.56 o
   5   1   0        245.68        271.74        11.46 o
   0   2   0        388.08        407.95         5.23 o
   1   2   0       1265.29       1343.09        11.20 o
   2   2   0       1014.77        980.05         8.45 o
   3   2   0         30.64         31.36         1.69 o
   4   2   0        430.40        436.40        13.55 o
   5   2   0        120.19        112.55         8.08 o
   1   3   0       4046.85       4452.00        30.22 o
   2   3   0          9.36         16.21         2.75 o
   3   3   0          7.11         26.62         2.37 o
   4   3   0        589.24        560.94        16.15 o
   0   4   0       5133.10       5457.73        52.12 o
   1   4   0        770.41        858.98         7.79 o
   2   4   0          2.26         13.75         1.16 o
   3   4   0       2013.18       1964.09        30.31 o
   4   4   0         13.35         13.81         3.91 o
   5   4   0        114.05        131.31         9.64 o
   1   5   0          1.09          2.21         0.68 o
   2   5   0         33.69         22.94         1.85 o
   3   5   0        389.36        391.80         6.95 o
   4   5   0         86.15         81.29         7.56 o
   0   6   0        587.23        643.93        10.55 o
   1   6   0       2607.76       2651.57        20.57 o
   2   6   0         49.62         68.19         6.53 o
   3   6   0         34.26         31.48         2.49 o
   4   6   0        272.99        300.40        13.03 o
   1   7   0        453.67        445.98         7.36 o
   2   7   0       1030.74       1002.34        12.89 o
   3   7   0        341.01        345.23         7.37 o
   4   7   0        436.75        429.63        16.67 o
   0   8   0         72.62         78.02         4.14 o
   1   8   0         22.37         19.73         2.00 o
   2   8   0        400.86        405.40         9.03 o
   3   8   0        327.95        336.62         7.61 o
   1   9   0          0.59          6.01         1.69 o
   2   9   0         82.06         79.19         5.47 o
   3   9   0         34.25         39.99         5.12 o
   0  10   0        445.52        461.67        16.15 o
   1  10   0       1257.89       1234.91        20.91 o
   2  10   0        176.64        171.04         7.20 o
   1   0   1       3415.95       3484.49        26.52 o
   2   0   1       3757.46       3747.38        25.79 o
   3   0   1       2826.45       2767.24        23.81 o
   4   0   1        367.11        376.48         8.20 o
   5   0   1         62.77         92.75         8.08 o
  -5   1   1        200.51        203.22        10.16 o
  -4   1   1         22.58         24.34         3.91 o
  -3   1   1         89.08         89.61         2.23 o
  -2   1   1        262.70        251.09         3.17 o
  -1   1   1       8095.40       8212.61        54.35 o
   0   1   1       3191.79       3364.38        21.98 o
   1   1   1       8053.59       8177.93        61.62 o
   2   1   1        258.68        251.41         3.32 o
   3   1   1         82.05         86.11         2.30 o
   4   1   1         23.98         19.54         3.39 o
   5   1   1        205.00        203.48         9.90 o
  -5   2   1         93.41         97.18         8.60 o
  -4   2   1        104.31        117.24         7.03 o
  -3   2   1         19.09         20.80         1.41 o
  -2   2   1        798.79        781.57         7.08 o
  -1   2   1        669.42        699.38         5.85 o
   0   2   1        414.78        430.18         3.81 o
   1   2   1        686.68        714.80         6.08 o
   2   2   1        808.37        796.73         7.31 o
   3   2   1         21.08         23.06         1.49 o
   4   2   1        104.54        112.81        11.20 o
   5   2   1         95.64        113.33         8.08 o
  -5   3   1          1.97         15.89         4.95 o
  -4   3   1        543.54        569.80        16.41 o
  -3   3   1       2350.98       2281.55        18.05 o
  -2   3   1       1242.00       1214.42        10.26 o
  -1   3   1        109.17        136.55         5.79 o
   0   3   1        148.31        171.28         3.91 o
   1   3   1        111.55        139.00         4.02 o
   2   3   1       1261.12       1234.48        10.61 o
   3   3   1       2323.84       2252.42        18.06 o
   4   3   1        539.15        560.94        16.15 o
  -5   4   1        212.25        210.51        11.72 o
  -4   4   1         54.66         58.88         6.25 o
  -3   4   1        990.55        972.89        13.89 o
  -2   4   1       1598.63       1616.30        13.28 o
  -1   4   1        503.13        475.96         5.14 o
   0   4   1       1443.43       1497.49        11.80 o
   1   4   1        503.80        473.26         5.22 o
   2   4   1       1590.84       1606.65        13.43 o
   3   4   1        998.26       1027.98        12.17 o
   4   4   1         55.22         65.66         6.77 o
   5   4   1        213.43        221.20        11.98 o
  -4   5   1         96.63         87.80         7.82 o
  -3   5   1         31.91         34.45         2.38 o
  -2   5   1        251.08        241.31         4.86 o
  -1   5   1        176.63        172.76         3.05 o
   0   5   1         53.65         66.95         1.94 o
   1   5   1        174.09        172.80         3.14 o
   2   5   1        252.69        250.07         4.18 o
   3   5   1         31.30         41.25         2.62 o
   4   5   1         95.53         94.31         7.30 o
  -4   6   1        540.95        580.48        18.50 o
  -3   6   1        180.93        181.80         4.85 o
  -2   6   1       1898.94       1885.99        19.15 o
  -1   6   1        782.22        779.66         8.15 o
   0   6   1         76.68         83.82         3.06 o
   1   6   1        779.34        764.95         8.13 o
   2   6   1       1893.21       1851.10        26.16 o
   3   6   1        185.22        196.99         5.10 o
   4   6   1        544.03        536.97        17.72 o
  -4   7   1        336.95        351.73        15.11 o
  -3   7   1        794.21        836.56        13.20 o
  -2   7   1        427.55        417.70         8.58 o
  -1   7   1        213.94        218.35         6.01 o
   0   7   1        645.95        657.60         7.72 o
   1   7   1        210.48        209.10         5.62 o
   2   7   1        421.97        416.77         7.62 o
   3   7   1        791.08        814.89        14.69 o
   4   7   1        338.01        327.24        14.33 o
  -3   8   1         65.94         78.54         3.94 o
  -2   8   1        170.71        164.98         4.96 o
  -1   8   1          7.70          9.42         2.65 o
   0   8   1        124.21        121.11         4.06 o
   1   8   1          8.07          9.09         1.48 o
   2   8   1        171.89        171.82         5.86 o
   3   8   1         65.96         75.05         6.45 o
  -3   9   1         87.09         90.93         8.86 o
  -2   9   1         41.19         40.33         3.13 o
  -1   9   1       1083.32       1079.91        14.46 o
   0   9   1        434.51        410.32        10.22 o
   1   9   1       1093.07       1063.10        14.29 o
   2   9   1         41.62         40.95         3.23 o
   3   9   1         84.68         91.35         4.47 o
  -2  10   1        458.70        462.82        13.81 o
  -1  10   1        409.93        404.95        10.77 o
   0  10   1         28.19         27.16         3.19 o
   1  10   1        412.78        389.61        18.11 o
   2  10   1        455.68        458.88        25.79 o
   0   0   2          0.51         -0.26         0.26 o
   1   0   2       3250.82       3342.95        33.24 o
   2   0   2        263.12        295.72         4.00 o
   3   0   2         94.45        122.30         2.76 o
   4   0   2        267.69        278.73         5.95 o
   5   0   2        424.32        451.25        14.85 o
  -5   1   2        280.27        286.33        11.98 o
  -4   1   2        271.50        282.80         5.81 o
  -3   1   2        265.75        269.58         3.85 o
  -2   1   2        886.87        881.66         7.44 o
  -1   1   2       6464.29       6661.13        45.32 o
   0   1   2       1221.05       1311.28        12.61 o
   1   1   2       6537.08       6814.88        51.19 o
   2   1   2        902.60        906.28        11.14 o
   3   1   2        265.06        260.08         4.06 o
   4   1   2        265.41        275.13         9.64 o
   5   1   2        277.48        292.58        11.98 o
  -5   2   2          5.97          6.25         4.17 o
  -4   2   2        630.04        606.27        16.15 o
  -3   2   2        112.99        120.64         2.61 o
  -2   2   2        356.27        379.26         4.68 o
  -1   2   2       1620.73       1599.86        13.22 o
   0   2   2        147.44        183.08         2.13 o
   1   2   2       1655.35       1650.11        12.18 o
   2   2   2        348.28        373.81         7.45 o
   3   2   2        116.03        118.86         2.72 o
   4   2   2        626.04        602.50        18.89 o
   5   2   2          5.33         10.16         4.17 o
  -5   3   2        469.51        478.69        13.42 o
  -4   3   2         13.82         17.72         3.91 o
  -3   3   2        356.44        358.95         6.68 o
  -2   3   2        526.97        543.39         5.70 o
  -1   3   2       4624.98       4848.41        53.16 o
   0   3   2      12985.66      13887.79        91.36 o
   1   3   2       4613.93       4833.57        35.46 o
   2   3   2        527.13        549.49         5.98 o
   3   3   2        360.61        371.65         6.43 o
   4   3   2         14.13         16.93         4.17 o
  -5   4   2        264.81        272.78        13.29 o
  -4   4   2        116.90        126.36         7.82 o
  -3   4   2        405.52        396.49         6.50 o
  -2   4   2        849.52        822.50         7.96 o
  -1   4   2       1210.93       1217.15        10.09 o
   0   4   2          3.83          2.26         0.75 o
   1   4   2       1209.06       1231.21        10.40 o
   2   4   2        860.76        840.75         8.42 o
   3   4   2        400.48        398.59         6.70 o
   4   4   2        120.32        127.04         5.07 o
  -4   5   2         49.59         56.28         6.51 o
  -3   5   2        198.63        188.31         4.59 o
  -2   5   2        411.98        392.68         6.36 o
  -1   5   2         76.26         73.55         2.04 o
   0   5   2         97.53        109.32         4.63 o
   1   5   2         76.64         77.55         2.17 o
   2   5   2        407.16        386.22         5.76 o
   3   5   2        198.51        185.49         4.66 o
   4   5   2         48.25         53.36         4.19 o
  -4   6   2        657.26        651.08        19.54 o
  -3   6   2        349.27        340.29         6.70 o
  -2   6   2        104.65        111.15         3.51 o
  -1   6   2        160.06        145.11         3.81 o
   0   6   2        232.26        233.53         3.92 o
   1   6   2        150.75        151.15         3.23 o
   2   6   2        101.60        113.49         3.66 o
   3   6   2        354.70        355.88         7.06 o
   4   6   2        666.71        646.91        19.54 o
  -4   7   2        214.07        226.93        12.25 o
  -3   7   2        471.32        486.42         8.76 o
  -2   7   2        825.95        812.00        13.47 o
  -1   7   2         38.76         39.00         2.50 o
   0   7   2       2122.60       2145.51        17.90 o
   1   7   2         33.91         29.35         2.20 o
   2   7   2        835.28        838.06        11.58 o
   3   7   2        466.69        463.66         8.67 o
   4   7   2        209.45        215.46        12.25 o
  -3   8   2         81.77         81.53         5.60 o
  -2   8   2         71.72         72.98         3.60 o
  -1   8   2         68.72         72.06         3.54 o
   0   8   2       1074.24       1056.19        19.35 o
   1   8   2         65.24         67.54         3.23 o
   2   8   2         70.65         72.79         3.98 o
   3   8   2         82.59         88.81         4.37 o
  -3   9   2        142.39        149.29        10.16 o
  -2   9   2        205.13        196.08         5.75 o
  -1   9   2        209.75        218.85         5.97 o
   0   9   2        675.47        649.04        13.68 o
   1   9   2        206.08        201.47         8.60 o
   2   9   2        207.22        203.49         5.96 o
   3   9   2        141.18        150.31         5.63 o
  -2  10   2        196.68        181.54         7.26 o
  -1  10   2         21.89         22.96         3.03 o
   0  10   2         74.40         74.06         7.16 o
   1  10   2         22.55         21.70         5.34 o
   2  10   2        190.03        177.43         9.38 o
   1   0   3        374.41        386.70         3.61 o
   2   0   3        246.80        243.95         4.04 o
   3   0   3       1498.25       1453.96        12.23 o
   4   0   3         10.30         10.63         1.62 o
   5   0   3          0.01          8.86         4.17 o
  -5   1   3         19.22         20.58         4.69 o
  -4   1   3        982.27        970.73        11.92 o
  -3   1   3        245.48        250.54         3.69 o
  -2   1   3       2765.58       2795.68        17.61 o
  -1   1   3       3316.08       3487.52        22.99 o
   0   1   3       1963.70       2089.26        13.87 o
   1   1   3       3330.22       3478.34        23.45 o
   2   1   3       2745.00       2774.31        27.23 o
   3   1   3        238.49        246.53         5.76 o
   4   1   3        985.00        987.41        11.82 o
   5   1   3         18.32         19.02         4.95 o
  -5   2   3         61.13         69.56         7.56 o
  -4   2   3        243.92        235.79         9.64 o
  -3   2   3        279.45        282.11         4.04 o
  -2   2   3       1864.95       1978.19        16.69 o
  -1   2   3       1488.54       1467.16        10.66 o
   0   2   3        727.85        759.22         6.90 o
   1   2   3       1470.44       1448.99        10.97 o
   2   2   3       1857.03       1947.06        15.01 o
   3   2   3        277.42        274.08         4.36 o
   4   2   3        245.90        243.79         7.90 o
   5   2   3         61.60         62.27         7.03 o
  -5   3   3         49.54         64.54         5.43 o
  -4   3   3        704.31        720.39        18.50 o
  -3   3   3        184.62        190.41         5.46 o
  -2   3   3       2034.46       1997.48        15.15 o
  -1   3   3       3244.09       3330.98        22.97 o
   0   3   3       2965.26       3238.58        22.33 o
   1   3   3       3241.43       3301.84        23.18 o
   2   3   3       2028.35       1979.18        15.56 o
   3   3   3        189.15        189.10         3.73 o
   4   3   3        699.61        700.35        15.24 o
  -5   4   3         51.22         55.76         8.08 o
  -4   4   3         83.41         86.50         6.51 o
  -3   4   3        378.62        378.59         8.53 o
  -2   4   3        500.22        477.01         5.43 o
  -1   4   3       1060.62       1117.32        10.66 o
   0   4   3       2331.63       2485.63        18.15 o
   1   4   3       1072.34       1143.70        14.44 o
   2   4   3        504.15        493.52         5.95 o
   3   4   3        374.20        373.89         6.54 o
   4   4   3         81.13         84.96         4.38 o
  -4   5   3         84.84         95.62         8.34 o
  -3   5   3        180.56        170.32         6.40 o
  -2   5   3         60.09         62.74         2.45 o
  -1   5   3        146.30        136.03         2.65 o
   0   5   3        149.51        148.78         2.90 o
   1   5   3        144.78        139.49         2.85 o
   2   5   3         58.85         61.89         2.90 o
   3   5   3        184.70        177.92         4.66 o
   4   5   3         88.70         96.24         4.82 o
  -4   6   3        366.14        381.43        14.33 o
  -3   6   3        111.76        117.49         4.36 o
  -2   6   3        186.51        176.10         5.35 o
  -1   6   3       1402.35       1339.01        14.28 o
   0   6   3        102.23         88.62         2.43 o
   1   6   3       1402.42       1387.99        12.53 o
   2   6   3        188.12        186.89         4.66 o
   3   6   3        111.05        114.20         3.95 o
   4   6   3        359.71        372.69         9.84 o
  -4   7   3         67.04         73.73         8.86 o
  -3   7   3       1006.48       1052.89        34.46 o
  -2   7   3        218.60        221.47         5.31 o
  -1   7   3        736.89        706.09        11.17 o
   0   7   3          9.78         13.42         1.45 o
   1   7   3        728.68        702.41         8.16 o
   2   7   3        216.15        227.30         5.51 o
   3   7   3       1016.33       1027.41        13.94 o
   4   7   3         69.42         71.45         5.68 o
  -3   8   3        153.59        151.83         6.44 o
  -2   8   3        530.51        535.27         9.23 o
  -1   8   3        354.49        348.78         6.91 o
   0   8   3         13.41         18.95         1.92 o
   1   8   3        357.95        367.37         7.16 o
   2   8   3        523.49        531.58         9.32 o
   3   8   3        151.78        154.56         5.24 o
  -3   9   3        222.15        227.19        11.72 o
  -2   9   3        118.90        124.62         4.67 o
  -1   9   3        149.09        141.48         4.76 o
   0   9   3        251.80        257.10         7.92 o
   1   9   3        149.99        137.98         9.64 o
   2   9   3        116.29        118.20         4.65 o
   3   9   3        219.69        228.10         6.88 o
  -2  10   3        252.57        254.69         8.49 o
  -1  10   3         11.24          6.51         1.95 o
   0  10   3        183.27        161.65         7.82 o
   1  10   3         12.42          5.59         1.81 o
   0   0   4       4360.00       4283.24        41.08 o
   1   0   4       9161.37       9415.53        62.23 o
   2   0   4        999.11        989.73         8.20 o
   3   0   4        162.49        160.05         3.66 o
   4   0   4        173.72        180.68         4.51 o
   5   0   4         93.56        105.00         7.82 o
  -5   1   4          1.25          3.39         3.65 o
  -4   1   4        321.40        334.13         6.30 o
  -3   1   4         88.89         98.69         3.57 o
  -2   1   4       2643.78       2638.51        18.74 o
  -1   1   4       2211.90       2301.63        15.78 o
   0   1   4       3397.28       3550.79        32.20 o
   1   1   4       2186.05       2209.29        15.26 o
   2   1   4       2637.82       2651.10        28.89 o
   3   1   4         88.86        101.42         3.59 o
   4   1   4        325.10        335.47         6.26 o
   5   1   4          1.17          1.82         3.91 o
  -5   2   4         32.59         38.82         6.25 o
  -4   2   4        280.92        262.62        10.16 o
  -3   2   4       1892.28       1878.89        14.86 o
  -2   2   4         53.03         80.92         1.77 o
  -1   2   4         13.70         17.09         0.71 o
   0   2   4       2904.87       3075.23        36.39 o
   1   2   4         12.01         15.32         1.22 o
   2   2   4         49.97         79.42         2.02 o
   3   2   4       1883.20       1849.26        15.47 o
   4   2   4        280.67        278.48         5.70 o
  -5   3   4          2.46          2.18         4.69 o
  -4   3   4        717.93        714.65        18.50 o
  -3   3   4        253.61        244.74         4.57 o
  -2   3   4       1136.20       1156.63         9.62 o
  -1   3   4          4.08          4.49         0.91 o
   0   3   4       1093.50       1229.13         9.55 o
   1   3   4          3.98          5.00         0.79 o
   2   3   4       1141.04       1160.21        10.39 o
   3   3   4        257.38        253.34         4.39 o
   4   3   4        728.03        757.59        10.71 o
  -5   4   4         85.69         92.10         6.60 o
  -4   4   4        102.26        102.13         7.30 o
  -3   4   4        194.44        190.14         4.24 o
  -2   4   4        555.65        524.12         9.31 o
  -1   4   4       4260.23       4463.83        30.71 o
   0   4   4       1587.21       1629.76        12.68 o
   1   4   4       4249.01       4469.81        31.23 o
   2   4   4        552.71        517.88         6.43 o
   3   4   4        199.06        199.03         4.04 o
   4   4   4         98.76        107.05         3.97 o
  -4   5   4        145.52        136.52         8.34 o
  -3   5   4        167.92        178.06         4.44 o
  -2   5   4        814.46        834.83        10.17 o
  -1   5   4       1404.00       1321.99        11.25 o
   0   5   4       1241.77       1183.87        10.38 o
   1   5   4       1410.80       1360.63        11.86 o
   2   5   4        806.83        821.46         8.77 o
   3   5   4        173.62        168.85         4.56 o
   4   5   4        145.51        142.22         5.86 o
  -4   6   4         34.57         34.13         5.47 o
  -3   6   4         87.23         89.95         3.43 o
  -2   6   4        739.60        705.62         9.62 o
  -1   6   4       1588.85       1646.27        18.84 o
   0   6   4        632.17        573.68         6.65 o
   1   6   4       1605.35       1647.07        14.33 o
   2   6   4        738.40        732.36        10.08 o
   3   6   4         85.19         86.48         3.55 o
   4   6   4         34.28         35.36         5.73 o
  -4   7   4         82.04        109.43        10.16 o
  -3   7   4       1021.14       1019.45        29.18 o
  -2   7   4        301.06        305.23         6.26 o
  -1   7   4          6.26          5.42         1.26 o
   0   7   4          6.63         12.56         1.41 o
   1   7   4          5.15          7.41         1.16 o
   2   7   4        303.02        311.29         6.52 o
   3   7   4       1024.45       1009.83        13.94 o
   4   7   4         82.55        100.00         6.07 o
  -3   8   4         18.51         13.74         4.95 o
  -2   8   4        515.90        496.97         8.82 o
  -1   8   4         25.92         26.67         2.35 o
   0   8   4          8.12          6.74         1.37 o
   1   8   4         25.25         24.96         3.15 o
   2   8   4        525.42        524.09         9.28 o
   3   8   4         18.35         17.74         2.36 o
  -3   9   4        203.40        226.41        11.98 o
  -2   9   4         27.90         23.17         4.98 o
  -1   9   4        400.40        395.36         8.02 o
   0   9   4        104.42        105.43         5.12 o
   1   9   4        396.56        385.46        10.04 o
   2   9   4         25.36         27.91         2.79 o
   3   9   4        204.67        220.27         6.78 o
  -2  10   4        360.33        353.75        11.98 o
  -1  10   4        193.99        176.71        22.28 o
   0  10   4          7.10          9.56         3.52 o
   1  10   4        192.43        195.06         7.45 o
   1   0   5      18551.48      17845.87       294.68 o
   2   0   5          2.17          6.91         0.74 o
   3   0   5         10.85         12.54         1.50 o
   4   0   5        142.03        149.61         4.10 o
   5   0   5        227.77        234.74        10.94 o
  -5   1   5        267.96        288.94        12.51 o
  -4   1   5        142.23        138.49         5.16 o
  -3   1   5        669.72        650.89         5.50 o
  -2   1   5        409.10        433.21         4.42 o
  -1   1   5       3083.49       3133.38        20.96 o
   0   1   5       1773.58       1822.49        19.52 o
   1   1   5       3139.54       3129.51        21.11 o
   2   1   5        413.68        455.49         7.48 o
   3   1   5        671.02        660.77        14.07 o
   4   1   5        140.86        143.76         5.76 o
   5   1   5        273.94        293.63        12.25 o
  -5   2   5        686.47        720.13        20.32 o
  -4   2   5        432.92        412.74         9.21 o
  -3   2   5        549.86        557.48         6.00 o
  -2   2   5        816.14        857.93         7.29 o
  -1   2   5       1279.16       1272.92         9.27 o
   0   2   5         14.76         16.60         1.39 o
   1   2   5       1272.26       1274.18        11.53 o
   2   2   5        819.58        857.58         8.11 o
   3   2   5        548.52        556.92         7.82 o
   4   2   5        434.52        425.39         7.27 o
  -5   3   5        122.19        117.22         6.35 o
  -4   3   5        352.49        356.15        12.25 o
  -3   3   5         21.15         25.55         2.70 o
  -2   3   5        905.50        929.89        12.60 o
  -1   3   5        796.27        851.03         7.86 o
   0   3   5        197.86        222.49         2.84 o
   1   3   5        807.86        855.77         7.68 o
   2   3   5        903.31        920.63         8.79 o
   3   3   5         19.83         23.92         1.72 o
   4   3   5        345.87        345.29         6.81 o
  -5   4   5          3.99          9.62         4.56 o
  -4   4   5        824.70        808.19        20.58 o
  -3   4   5        174.85        172.55         3.97 o
  -2   4   5        920.72        925.61        10.27 o
  -1   4   5        409.81        425.66         4.63 o
   0   4   5          0.52          1.78         0.69 o
   1   4   5        398.97        408.96         4.91 o
   2   4   5        921.08        930.52         9.24 o
   3   4   5        180.51        185.08         3.93 o
   4   4   5        826.88        817.35        22.24 o
  -4   5   5        255.34        249.33        11.20 o
  -3   5   5         60.10         61.73         3.61 o
  -2   5   5       1219.56       1207.75        13.07 o
  -1   5   5       1817.72       1735.96        13.92 o
   0   5   5       8285.09       8473.42        56.68 o
   1   5   5       1825.15       1758.56        14.54 o
   2   5   5       1231.47       1195.14        11.38 o
   3   5   5         60.02         65.14         3.04 o
   4   5   5        257.82        261.64         6.44 o
  -4   6   5         52.94         68.00         7.30 o
  -3   6   5        216.82        212.67         8.21 o
  -2   6   5        135.62        131.40         3.80 o
  -1   6   5        575.63        569.44         9.56 o
   0   6   5        778.10        828.87        15.26 o
   1   6   5        565.47        560.61         6.84 o
   2   6   5        143.04        139.85         3.45 o
   3   6   5        211.89        218.25         5.56 o
   4   6   5         51.97         56.56         4.78 o
  -4   7   5        127.38        133.92        10.42 o
  -3   7   5        121.08        120.77         5.41 o
  -2   7   5        342.24        340.20         6.71 o
  -1   7   5        412.78        396.13         6.97 o
   0   7   5        240.87        251.65         5.30 o
   1   7   5        410.68        403.77         5.95 o
   2   7   5        348.01        342.46         6.92 o
   3   7   5        118.86        130.63         4.70 o
   4   7   5        124.03        125.23         7.82 o
  -3   8   5         47.63         51.44         4.56 o
  -2   8   5        157.36        152.53         4.73 o
  -1   8   5        323.24        324.07        12.70 o
   0   8   5          1.24          4.98         1.19 o
   1   8   5        330.38        329.27         8.61 o
   2   8   5        155.05        167.92         6.91 o
   3   8   5         50.78         45.80         3.59 o
  -3   9   5        278.12        296.75        13.81 o
  -2   9   5        134.58        128.18         4.70 o
  -1   9   5         38.73         41.24         3.19 o
   0   9   5       1302.74       1216.36        22.54 o
   1   9   5         38.55         43.56         3.96 o
   2   9   5        138.36        149.71         6.24 o
   3   9   5        283.08        276.41        12.90 o
  -2  10   5         88.95         79.03         6.38 o
  -1  10   5        182.01        163.65         5.59 o
   0  10   5        355.34        343.57        10.03 o
   1  10   5        182.37        163.71         6.79 o
   0   0   6       1219.39       1212.04        12.07 o
   1   0   6        296.32        333.15        10.30 o
   2   0   6       2049.03       2039.87        17.04 o
   3   0   6         31.59         35.81         2.67 o
   4   0   6         24.75         30.47         4.56 o
   5   0   6         46.00         56.54         7.03 o
  -5   1   6         56.64         54.71         7.03 o
  -4   1   6        438.42        445.57         9.29 o
  -3   1   6       1140.00       1105.92        10.23 o
  -2   1   6       4884.23       4994.23        43.62 o
  -1   1   6       1555.21       1649.77        11.59 o
   0   1   6       2786.87       2844.10        18.92 o
   1   1   6       1542.29       1600.59        11.52 o
   2   1   6       4872.52       4946.03        43.47 o
   3   1   6       1135.28       1103.41        21.75 o
   4   1   6        446.74        440.76         7.41 o
   5   1   6         54.20         58.10         7.03 o
  -5   2   6         92.88         96.06         7.82 o
  -4   2   6         67.13         72.48         7.95 o
  -3   2   6       1966.51       1946.50        21.87 o
  -2   2   6       3170.29       3167.08        21.96 o
  -1   2   6       1041.62       1046.48         9.46 o
   0   2   6        875.08        926.71         7.20 o
   1   2   6       1029.60       1043.07         8.60 o
   2   2   6       3183.72       3148.43        22.96 o
   3   2   6       1984.81       1970.63        16.66 o
   4   2   6         67.86         74.40         3.10 o
  -5   3   6        174.47        180.43         7.64 o
  -4   3   6        121.79        117.24         7.30 o
  -3   3   6         16.76         21.16         2.07 o
  -2   3   6        437.33        447.84         4.73 o
  -1   3   6       1475.16       1535.72        11.41 o
   0   3   6         90.69        127.45         2.04 o
   1   3   6       1498.20       1545.59        12.24 o
   2   3   6        432.45        443.50         5.47 o
   3   3   6         17.90         17.90         1.56 o
   4   3   6        123.99        126.39         4.10 o
  -5   4   6         19.80         19.90         4.23 o
  -4   4   6        178.39        188.37         9.38 o
  -3   4   6        149.20        152.44         6.77 o
  -2   4   6       1564.35       1521.71        26.08 o
  -1   4   6       1174.07       1194.33         9.75 o
   0   4   6         33.66         41.81         1.42 o
   1   4   6       1170.94       1185.57        11.87 o
   2   4   6       1565.22       1553.02        17.30 o
   3   4   6        146.55        149.92         5.15 o
   4   4   6        180.72        210.59         5.54 o
  -4   5   6        170.28        191.23         9.90 o
  -3   5   6       2094.30       2037.07        39.34 o
  -2   5   6        784.14        759.09        11.94 o
  -1   5   6        997.57        968.49        10.88 o
   0   5   6        368.42        366.20         4.71 o
   1   5   6       1010.73        987.98         9.49 o
   2   5   6        784.31        778.51         8.62 o
   3   5   6       2074.70       2030.57        21.01 o
   4   5   6        170.85        190.14         7.14 o
  -4   6   6        145.25        159.71         9.38 o
  -3   6   6        434.88        435.91         9.45 o
  -2   6   6         16.86         17.36         1.70 o
  -1   6   6         48.87         44.20         4.21 o
   0   6   6        478.39        443.94         5.69 o
   1   6   6         48.57         46.46         2.08 o
   2   6   6         15.21         15.16         1.59 o
   3   6   6        433.04        426.80         8.02 o
   4   6   6        146.32        152.59         6.49 o
  -4   7   6         15.74         24.75         6.77 o
  -3   7   6         20.28         23.95         3.12 o
  -2   7   6        101.52        103.41         3.54 o
  -1   7   6        280.81        295.17         5.97 o
   0   7   6        325.93        347.79         6.34 o
   1   7   6        275.89        293.91         5.02 o
   2   7   6         97.53        101.02         3.81 o
   3   7   6         19.09         21.60         2.44 o
   4   7   6         15.91         18.45         3.75 o
  -3   8   6        152.99        155.40         6.60 o
  -2   8   6        784.05        781.82        11.58 o
  -1   8   6        667.51        672.92        10.28 o
   0   8   6         74.52         79.43         3.30 o
   1   8   6        663.50        666.24        10.14 o
   2   8   6        771.27        770.43        11.71 o
   3   8   6        157.08        160.51         5.49 o
  -2   9   6        360.20        351.92         7.81 o
  -1   9   6        335.24        323.05        12.89 o
   0   9   6       1642.75       1620.24        18.86 o
   1   9   6        334.40        327.34        10.29 o
   2   9   6        358.51        340.31         7.82 o
   3   9   6        108.05        131.61         6.90 o
  -2  10   6         11.76         10.68         6.25 o
  -1  10   6         10.66          8.17         1.82 o
   0  10   6          1.78          3.39         1.86 o
   1  10   6         10.19          5.96         1.89 o
   1   0   7        274.19        331.11         3.94 o
   2   0   7        419.24        428.52         4.37 o
   3   0   7        815.47        860.55        10.06 o
   4   0   7          6.79          5.05         1.93 o
   5   0   7         87.64        102.65         8.08 o
  -5   1   7        585.38        612.00        18.50 o
  -4   1   7        685.73        665.30        11.96 o
  -3   1   7        140.91        152.68         3.86 o
  -2   1   7        239.58        294.67         3.49 o
  -1   1   7       3593.46       3642.10        24.12 o
   0   1   7        141.79        164.03         1.95 o
   1   1   7       3590.67       3584.02        27.79 o
   2   1   7        245.32        299.71         5.61 o
   3   1   7        136.97        153.14         4.70 o
   4   1   7        684.40        658.24         9.58 o
   5   1   7        587.69        578.39        17.72 o
  -5   2   7        202.95        218.03        11.85 o
  -4   2   7         11.19         10.72         3.52 o
  -3   2   7        995.27       1011.15        20.06 o
  -2   2   7        945.44        983.89         7.99 o
  -1   2   7        745.85        808.37         9.12 o
   0   2   7      15839.87      15626.26       105.31 o
   1   2   7        758.13        818.15         7.62 o
   2   2   7        962.28        991.98         9.18 o
   3   2   7        981.34        966.32        16.73 o
   4   2   7         10.16         10.54         1.65 o
  -5   3   7         61.45         69.91         5.80 o
  -4   3   7        222.61        205.82         9.38 o
  -3   3   7         40.46         53.15         4.95 o
  -2   3   7        550.67        564.52         6.67 o
  -1   3   7        988.56       1099.41        15.22 o
   0   3   7        258.26        294.07         3.37 o
   1   3   7        967.32       1055.24         9.11 o
   2   3   7        547.71        570.62         6.48 o
   3   3   7         38.02         39.96         2.16 o
   4   3   7        226.13        224.25         5.41 o
  -5   4   7        169.12        192.80        12.25 o
  -4   4   7        394.37        409.30        14.07 o
  -3   4   7         19.52         21.16         2.19 o
  -2   4   7        887.72        875.16         9.80 o
  -1   4   7       2066.78       2061.30        15.30 o
   0   4   7         54.60         61.92         1.67 o
   1   4   7       2061.95       2032.41        17.21 o
   2   4   7        884.30        893.55         9.08 o
   3   4   7         20.75         24.24         1.82 o
   4   4   7        391.07        384.41         7.61 o
  -4   5   7        192.52        206.09        10.16 o
  -3   5   7         54.94         72.34         6.38 o
  -2   5   7        542.48        549.56         7.65 o
  -1   5   7        752.83        746.01        12.02 o
   0   5   7        851.59        882.75         8.38 o
   1   5   7        744.16        722.94         7.70 o
   2   5   7        524.60        512.40         6.63 o
   3   5   7         55.76         88.08         9.11 o
   4   5   7        194.74        198.90         5.65 o
  -4   6   7          0.69          0.00         2.87 o
  -3   6   7        305.84        300.19         7.71 o
  -2   6   7         55.23         58.45         2.80 o
  -1   6   7        151.47        160.18         4.23 o
   0   6   7       1435.75       1393.02        14.07 o
   1   6   7        156.86        164.10         4.07 o
   2   6   7         53.65         61.76         2.59 o
   3   6   7        309.94        326.56         6.97 o
   4   6   7          0.71          0.23         1.59 o
  -3   7   7         86.09         90.47         4.94 o
  -2   7   7        349.80        333.39         6.60 o
  -1   7   7         22.44         27.62         2.30 o
   0   7   7          5.82          7.54         2.21 o
   1   7   7         23.72         25.42         1.85 o
   2   7   7        352.03        338.62         6.97 o
   3   7   7         86.34         95.18         4.15 o
   4   7   7        282.77        286.55        18.11 o
  -3   8   7         24.97         30.48         5.99 o
  -2   8   7         41.93         53.87         7.05 o
  -1   8   7       3211.19       3061.52        29.22 o
   0   8   7        341.63        345.75         8.78 o
   1   8   7       3211.38       3153.65        33.87 o
   2   8   7         43.90         46.60         3.34 o
   3   8   7         24.81         28.28         4.57 o
  -2   9   7        251.72        239.48         6.42 o
  -1   9   7         48.73         55.00         3.55 o
   0   9   7          2.21          9.32         2.85 o
   1   9   7         47.32         48.91         4.30 o
   2   9   7        257.55        263.30         7.21 o
   3   9   7        181.46        191.03         7.89 o
  -1  10   7         15.10         11.97         2.12 o
   0  10   7          6.38          5.30         1.86 o
   1  10   7         15.43          7.79         2.21 o
   0   0   8        244.98        232.21         3.40 o
   1   0   8       1346.15       1412.37        12.16 o
   2   0   8        144.93        144.11         2.08 o
   3   0   8        214.25        203.58         4.24 o
   4   0   8         38.14         40.22         2.76 o
   5   0   8         52.92         52.11         7.03 o
  -5   1   8        115.66        120.11         8.60 o
  -4   1   8        236.00        244.45         6.91 o
  -3   1   8       1623.44       1622.99        16.28 o
  -2   1   8       5038.54       5175.32        31.12 o
  -1   1   8        498.25        493.15         3.83 o
   0   1   8        544.22        555.87         4.61 o
   1   1   8        496.50        489.83         5.02 o
   2   1   8       5033.72       5153.17        45.75 o
   3   1   8       1625.00       1586.59        15.63 o
   4   1   8        234.67        242.18         5.51 o
   5   1   8        115.38        133.92         9.12 o
  -5   2   8        123.13        160.08         7.28 o
  -4   2   8        246.06        246.78         6.99 o
  -3   2   8       4987.70       4925.46        70.35 o
  -2   2   8       2974.48       3006.73        20.81 o
  -1   2   8       1082.29       1127.17        10.11 o
   0   2   8       1106.10       1159.85        10.48 o
   1   2   8       1089.75       1137.83         9.41 o
   2   2   8       2949.48       2956.31        22.19 o
   3   2   8       4990.72       4891.28        40.86 o
   4   2   8        248.45        250.19         5.66 o
  -5   3   8         92.24         80.97         6.07 o
  -4   3   8        147.46        141.51         7.69 o
  -3   3   8         28.46         23.97         3.65 o
  -2   3   8         33.56         36.53         1.57 o
  -1   3   8         64.61         63.10         2.53 o
   0   3   8        606.28        635.12         5.85 o
   1   3   8         61.22         55.75         1.66 o
   2   3   8         30.52         33.14         1.76 o
   3   3   8         29.23         30.30         1.89 o
   4   3   8        146.25        142.89         4.41 o
  -5   4   8         14.17         16.93         6.77 o
  -4   4   8        277.93        255.07        10.94 o
  -3   4   8         25.49         29.96         4.17 o
  -2   4   8       1528.53       1482.63        17.77 o
  -1   4   8       1045.77       1072.74         8.82 o
   0   4   8        718.10        809.30         7.47 o
   1   4   8       1066.33       1093.94         9.88 o
   2   4   8       1532.50       1473.75        16.13 o
   3   4   8         24.67         28.44         2.14 o
   4   4   8        278.76        268.95         6.36 o
  -4   5   8         75.35         89.62         8.08 o
  -3   5   8       1003.45        979.88        22.15 o
  -2   5   8       1238.33       1197.28        12.91 o
  -1   5   8        710.60        675.66         9.85 o
   0   5   8        799.83        757.95         7.55 o
   1   5   8        704.81        684.42         7.59 o
   2   5   8       1239.37       1226.18        11.84 o
   3   5   8       1017.28       1006.39        11.13 o
   4   5   8         71.24         80.38         4.34 o
  -4   6   8        107.64        107.34         8.08 o
  -3   6   8        155.05        164.14         8.60 o
  -2   6   8        422.72        403.33         8.42 o
  -1   6   8        394.23        379.45         6.47 o
   0   6   8       2479.68       2352.34        18.64 o
   1   6   8        391.65        382.18        10.08 o
   2   6   8        426.90        416.41         6.24 o
   3   6   8        150.68        151.72         4.71 o
   4   6   8        107.93        108.63         4.63 o
  -3   7   8          4.72          6.77         3.65 o
  -2   7   8         32.25         31.07         2.33 o
  -1   7   8         79.75         71.64         3.01 o
   0   7   8        154.19        146.68         4.06 o
   1   7   8         83.21         80.68         2.73 o
   2   7   8         32.90         34.54         3.47 o
   3   7   8          4.42          3.31         1.98 o
   4   7   8         17.55         20.92         3.54 o
  -3   8   8        295.45        287.37        13.03 o
  -2   8   8       1357.48       1303.81        16.04 o
  -1   8   8        840.67        857.49        24.95 o
   0   8   8         66.92         70.51         3.28 o
   1   8   8        838.46        818.39        16.96 o
   2   8   8       1360.67       1371.84        16.97 o
   3   8   8        290.72        292.02         7.37 o
  -2   9   8         99.28         92.30         5.20 o
  -1   9   8        283.35        274.09         6.62 o
   0   9   8        799.32        807.13        12.10 o
   1   9   8        284.75        295.33         8.84 o
   2   9   8         98.51         98.24         5.51 o
   3   9   8        101.92        103.95        10.68 o
  -1  10   8         15.77         12.04         2.12 o
   0  10   8          4.95          5.32         2.07 o
   1  10   8         15.11         14.94         2.84 o
   1   0   9       2176.53       2245.24        20.65 o
   2   0   9        192.59        218.53         3.72 o
   3   0   9         78.38         82.19         2.85 o
   4   0   9        123.74        134.25         5.08 o
   5   0   9        139.46        130.53         9.12 o
  -5   1   9        220.44        246.47        11.72 o
  -4   1   9        465.52        473.99         9.84 o
  -3   1   9       1179.12       1183.58        15.96 o
  -2   1   9        732.12        754.79         5.79 o
  -1   1   9       2630.58       2658.43        16.26 o
   0   1   9       3507.78       3483.13        27.53 o
   1   1   9       2621.32       2621.53        23.89 o
   2   1   9        726.25        754.99         8.16 o
   3   1   9       1189.76       1197.83        12.71 o
   4   1   9        471.50        456.81         7.87 o
   5   1   9        217.19        239.43        11.46 o
  -5   2   9        838.49        841.54        16.02 o
  -4   2   9        762.23        788.87        19.28 o
  -3   2   9        125.60        163.95        11.33 o
  -2   2   9        849.31        846.76         6.92 o
  -1   2   9        789.05        726.54         7.09 o
   0   2   9        231.17        223.41         2.65 o
   1   2   9        775.22        699.85         7.91 o
   2   2   9        858.56        854.96         8.43 o
   3   2   9        130.22        177.89         4.36 o
   4   2   9        751.14        748.62        12.81 o
  -5   3   9         31.57         35.22         4.78 o
  -4   3   9        494.62        480.68        10.59 o
  -3   3   9         22.48         21.62         3.39 o
  -2   3   9        173.93        171.36         3.14 o
  -1   3   9         64.15         68.49         2.71 o
   0   3   9        150.07        175.02         2.51 o
   1   3   9         63.04         71.32         1.92 o
   2   3   9        185.40        178.10         3.39 o
   3   3   9         21.80         22.34         1.72 o
   4   3   9        491.36        478.50        12.56 o
  -5   4   9         48.66         43.25         8.08 o
  -4   4   9        273.29        253.50        10.94 o
  -3   4   9         43.77         41.95         4.69 o
  -2   4   9        114.84        122.45         3.01 o
  -1   4   9        676.78        676.48         9.30 o
   0   4   9       1981.47       2067.80        23.01 o
   1   4   9        670.19        669.29         7.01 o
   2   4   9        113.99        117.07         4.79 o
   3   4   9         45.36         46.00         2.49 o
   4   4   9        276.43        276.06         7.83 o
  -4   5   9         18.96         19.28         4.43 o
  -3   5   9        126.47        133.92         7.56 o
  -2   5   9        808.24        796.16        16.34 o
  -1   5   9       2511.53       2455.08        31.27 o
   0   5   9       3604.99       3593.11        26.04 o
   1   5   9       2513.03       2484.59        22.39 o
   2   5   9        819.18        803.75         8.98 o
   3   5   9        128.33        133.70         3.71 o
   4   5   9         20.13         23.50         2.53 o
  -4   6   9          1.79          3.39         3.65 o
  -3   6   9         11.07         19.54         4.17 o
  -2   6   9        462.93        433.67         7.10 o
  -1   6   9        514.06        463.05         7.27 o
   0   6   9        235.58        230.64         4.81 o
   1   6   9        521.06        465.64         7.97 o
   2   6   9        453.48        458.38         6.66 o
   3   6   9         12.50         11.55         1.88 o
   4   6   9          2.10          2.11         1.75 o
  -3   7   9        186.98        195.14        10.16 o
  -2   7   9        274.20        256.88         5.65 o
  -1   7   9        243.80        239.25         5.36 o
   0   7   9        182.32        180.46         4.56 o
   1   7   9        245.62        245.91         4.67 o
   2   7   9        266.93        264.73         6.11 o
   3   7   9        191.05        194.31         7.13 o
   4   7   9        157.18        175.13         7.30 o
  -3   8   9        246.58        251.94        12.25 o
  -2   8   9        489.54        484.32         8.76 o
  -1   8   9        344.40        336.15         6.92 o
   0   8   9          7.11         11.49         4.55 o
   1   8   9        347.46        340.57         9.41 o
   2   8   9        500.53        502.23         9.26 o
   3   8   9        244.87        250.58         9.84 o
  -2   9   9        165.03        157.84         7.79 o
  -1   9   9          0.40          3.79         1.88 o
   0   9   9       1079.25       1092.60        14.66 o
   1   9   9          0.42          2.69         1.69 o
   2   9   9        161.60        171.43         6.97 o
   3   9   9        223.95        229.79        13.55 o
  -1  10   9         48.90         47.41         8.42 o
   0  10   9        126.82        126.19        10.81 o
   1  10   9         50.24         45.42         6.38 o
   0   0  10        223.08        228.98         3.59 o
   1   0  10       3718.50       3940.50        30.87 o
   2   0  10         31.81         21.01         1.51 o
   3   0  10        106.23        109.04         3.20 o
   4   0  10        351.14        344.51         6.70 o
   5   0  10         16.44         17.72         5.21 o
  -5   1  10          8.77          8.60         4.43 o
  -4   1  10        839.59        859.13        16.93 o
  -3   1  10        150.63        156.26         3.95 o
  -2   1  10       2687.43       2597.26        18.77 o
  -1   1  10        176.32        187.95         1.99 o
   0   1  10        404.75        391.31         3.73 o
   1   1  10        182.09        193.74         4.08 o
   2   1  10       2698.99       2583.94        21.89 o
   3   1  10        148.42        153.64         3.75 o
   4   1  10        831.87        848.96        14.28 o
   5   1  10          8.64         16.67         5.21 o
  -5   2  10         31.53         48.72         7.03 o
  -4   2  10        203.43        195.70         8.21 o
  -3   2  10       1473.56       1408.96        21.89 o
  -2   2  10        210.33        216.70         2.43 o
  -1   2  10        650.83        645.93         6.52 o
   0   2  10       2215.36       2316.32        16.39 o
   1   2  10        629.94        614.75         7.17 o
   2   2  10        211.72        217.55         8.41 o
   3   2  10       1478.62       1418.83        15.29 o
   4   2  10        207.15        205.39         5.31 o
   5   2  10         30.13         34.13         6.77 o
  -5   3  10         38.70         41.27         7.95 o
  -4   3  10        395.80        408.91         9.67 o
  -3   3  10        272.34        259.23         9.12 o
  -2   3  10        334.46        332.74         4.70 o
  -1   3  10         73.80         76.52         2.08 o
   0   3  10         99.13        103.82         2.03 o
   1   3  10         78.59         85.50         2.10 o
   2   3  10        335.06        326.79         6.19 o
   3   3  10        279.30        260.76         5.46 o
   4   3  10        399.84        398.56         7.62 o
  -5   4  10          3.67          4.69         6.51 o
  -4   4  10         14.62         17.08         2.93 o
  -3   4  10        186.24        193.58         8.60 o
  -2   4  10        221.69        220.03         4.11 o
  -1   4  10        676.37        665.19         7.91 o
   0   4  10       1842.43       1868.14        23.80 o
   1   4  10        649.72        646.02         6.92 o
   2   4  10        228.45        233.50         4.20 o
   3   4  10        183.59        183.71         4.13 o
   4   4  10         14.49         14.35         2.39 o
  -4   5  10        102.02        103.17         7.56 o
  -3   5  10        977.51        967.38        22.15 o
  -2   5  10        862.23        828.20         9.99 o
  -1   5  10       3852.60       3847.48        32.59 o
   0   5  10       1143.82       1136.97        10.25 o
   1   5  10       3851.73       3867.00        28.44 o
   2   5  10        871.07        837.96         9.31 o
   3   5  10        972.53        951.48        11.47 o
   4   5  10        100.40        115.69         5.60 o
  -4   6  10         13.18          5.47         4.17 o
  -3   6  10         77.75         73.99         7.03 o
  -2   6  10        166.03        163.53         4.18 o
  -1   6  10        415.86        390.55         7.25 o
   0   6  10        940.10        887.65        10.93 o
   1   6  10        416.53        411.02         5.80 o
   2   6  10        169.21        177.02         4.10 o
   3   6  10         80.08         79.63         3.66 o
   4   6  10         11.70          9.93         2.28 o
  -3   7  10        554.54        515.08        16.67 o
  -2   7  10        121.10        119.53         4.72 o
  -1   7  10        150.05        160.03         4.68 o
   0   7  10         37.06         31.17         2.35 o
   1   7  10        152.87        164.99         4.49 o
   2   7  10        123.46        136.39         3.81 o
   3   7  10        549.30        553.65         9.93 o
   4   7  10          2.22          6.75         4.56 o
  -3   8  10         27.73         20.32         5.47 o
  -2   8  10        162.39        155.15         5.62 o
  -1   8  10        106.48        117.24         4.15 o
   0   8  10        545.76        540.45        11.09 o
   1   8  10        110.59        121.86         4.35 o
   2   8  10        155.68        156.39         5.11 o
   3   8  10         27.91         32.41         3.18 o
  -2   9  10         90.61         96.80         5.57 o
  -1   9  10        436.50        422.66         8.37 o
   0   9  10        109.35        127.84         4.79 o
   1   9  10        436.20        447.98        12.38 o
   2   9  10         88.93         85.69         5.38 o
  -1  10  10         99.81        101.79         4.78 o
   0  10  10         60.67         63.84         5.19 o
   1  10  10        100.38         90.56         6.31 o
   1   0  11        516.05        566.83         7.95 o
   2   0  11          0.40          0.64         0.69 o
   3   0  11       1138.62       1100.13        12.24 o
   4   0  11        171.63        153.88         5.86 o
   5   0  11         17.85         23.45         5.47 o
  -5   1  11         74.41         75.56         8.08 o
  -4   1  11       1287.26       1321.18        36.21 o
  -3   1  11        491.15        494.34         7.50 o
  -2   1  11        460.87        463.32         6.96 o
  -1   1  11       1290.46       1355.05        13.91 o
   0   1  11         39.66         55.01         3.20 o
   1   1  11       1272.22       1311.77        11.68 o
   2   1  11        459.90        446.57         5.79 o
   3   1  11        491.19        488.72        10.51 o
   4   1  11       1279.07       1239.59        18.42 o
   5   1  11         73.91         79.20         8.34 o
  -5   2  11         32.95         36.48         6.77 o
  -4   2  11        170.64        167.14         5.99 o
  -3   2  11        751.11        738.29        13.55 o
  -2   2  11        357.27        351.52         3.29 o
  -1   2  11       1415.74       1429.83        10.85 o
   0   2  11       3096.13       3295.29        25.96 o
   1   2  11       1376.53       1368.07        18.50 o
   2   2  11        358.18        339.86         5.51 o
   3   2  11        747.78        732.99         9.78 o
   4   2  11        174.03        173.72         5.01 o
   5   2  11         35.20         52.63         7.56 o
  -5   3  11         16.22         25.74         4.78 o
  -4   3  11         28.17         31.53         3.50 o
  -3   3  11         55.86         59.02         3.77 o
  -2   3  11        359.69        345.88         4.82 o
  -1   3  11       1661.50       1663.79        14.82 o
   0   3  11         93.98        113.55         2.06 o
   1   3  11       1663.35       1676.51        13.57 o
   2   3  11        344.92        321.97         4.79 o
   3   3  11         56.35         58.59         2.91 o
   4   3  11         30.62         35.09         2.99 o
  -5   4  11         45.32         55.76         8.86 o
  -4   4  11        232.85        227.16         7.46 o
  -3   4  11        179.67        170.65         8.08 o
  -2   4  11       1578.78       1538.87        19.50 o
  -1   4  11       1105.16       1096.47        11.31 o
   0   4  11       1290.63       1256.16        10.55 o
   1   4  11       1126.08       1133.48        10.34 o
   2   4  11       1571.12       1519.18        19.14 o
   3   4  11        177.55        175.52         4.53 o
   4   4  11        228.54        233.90         6.10 o
  -4   5  11        389.57        421.81        14.85 o
  -3   5  11        432.40        414.78        13.55 o
  -2   5  11       1569.79       1534.51        15.56 o
  -1   5  11        350.90        341.50         6.74 o
   0   5  11         20.42         23.52         1.48 o
   1   5  11        347.71        352.95         6.60 o
   2   5  11       1574.80       1536.14        14.19 o
   3   5  11        430.09        421.77         6.77 o
   4   5  11        381.30        393.53        11.20 o
  -4   6  11        267.33        279.82        12.77 o
  -3   6  11         74.02         83.37         7.56 o
  -2   6  11        520.44        517.17         7.90 o
  -1   6  11        295.81        278.83         6.99 o
   0   6  11         55.98         61.50         2.77 o
   1   6  11        299.41        295.47         4.93 o
   2   6  11        511.78        503.13         7.13 o
   3   6  11         74.50         76.07         3.63 o
   4   6  11        275.46        285.27         8.93 o
  -3   7  11        334.50        297.79        12.51 o
  -2   7  11        168.27        163.70         6.16 o
  -1   7  11        301.06        299.11         6.07 o
   0   7  11        674.53        720.15        10.17 o
   1   7  11        304.98        302.48         5.31 o
   2   7  11        175.05        173.39         4.36 o
   3   7  11        330.39        334.71         7.62 o
   4   7  11         10.71         15.01         3.26 o
  -3   8  11         22.17         24.49         5.99 o
  -2   8  11        490.78        531.68        38.18 o
  -1   8  11        981.54        973.23        21.28 o
   0   8  11         42.25         54.16         3.25 o
   1   8  11        976.03        980.33        13.35 o
   2   8  11        494.45        502.30         9.29 o
   3   8  11         20.67         23.74         2.89 o
  -2   9  11        258.45        248.90        12.64 o
  -1   9  11        194.54        198.35         5.70 o
   0   9  11        448.51        450.19         8.82 o
   1   9  11        199.21        206.39         7.46 o
   2   9  11        257.49        262.52         8.74 o
  -1  10  11         52.44         46.19         3.72 o
   0  10  11         16.62         12.60         2.64 o
   1  10  11         53.50         57.26         5.13 o
   0   0  12       3027.16       3142.32        30.49 o
   1   0  12         53.87         67.84         1.20 o
   2   0  12        405.54        462.17         6.26 o
   3   0  12        267.85        266.32         5.17 o
   4   0  12        127.48        137.66         5.62 o
   5   0  12        207.21        213.12        11.46 o
  -5   1  12        141.20        129.23         9.38 o
  -4   1  12        268.47        281.59         9.12 o
  -3   1  12        350.84        346.85         6.10 o
  -2   1  12        523.47        501.85         6.64 o
  -1   1  12       1786.94       1795.55        12.75 o
   0   1  12       1333.58       1442.89        10.84 o
   1   1  12       1758.34       1763.32        23.97 o
   2   1  12        524.84        514.50         6.36 o
   3   1  12        354.40        349.48         5.94 o
   4   1  12        274.65        255.85         7.37 o
   5   1  12        141.61        157.63         9.64 o
  -5   2  12         84.79         93.27         9.12 o
  -4   2  12       1283.09       1263.01        18.67 o
  -3   2  12         34.01         29.90         7.03 o
  -2   2  12       1341.16       1333.66        12.58 o
  -1   2  12       2548.37       2571.22        18.18 o
   0   2  12        503.83        571.96         5.83 o
   1   2  12       2592.82       2588.50        22.36 o
   2   2  12       1348.87       1322.11        13.79 o
   3   2  12         30.36         33.15         2.35 o
   4   2  12       1278.86       1222.74        19.54 o
   5   2  12         85.82         98.48         9.38 o
  -5   3  12        412.47        432.34        11.70 o
  -4   3  12         63.95         68.90         7.95 o
  -3   3  12        254.36        247.70         6.63 o
  -2   3  12         17.00         15.41         1.13 o
  -1   3  12       4389.83       4462.04        35.66 o
   0   3  12       1385.38       1342.05        10.75 o
   1   3  12       4386.95       4465.16        37.84 o
   2   3  12         19.89         24.06         1.84 o
   3   3  12        249.74        245.86         5.46 o
   4   3  12         61.81         66.92         3.85 o
  -5   4  12        106.21        105.26        11.20 o
  -4   4  12        229.16        229.98         7.55 o
  -3   4  12       1414.41       1377.98        27.10 o
  -2   4  12        425.11        426.48         8.54 o
  -1   4  12       1224.58       1210.03        17.46 o
   0   4  12          9.12          8.17         0.92 o
   1   4  12       1226.28       1201.04        10.89 o
   2   4  12        423.16        421.32         5.95 o
   3   4  12       1423.36       1372.40        15.89 o
   4   4  12        230.03        243.88         6.31 o
  -4   5  12        196.88        197.20         7.28 o
  -3   5  12        728.93        726.90        18.76 o
  -2   5  12        212.57        208.14         4.35 o
  -1   5  12        316.15        305.19         5.36 o
   0   5  12        931.31        935.61         8.96 o
   1   5  12        310.07        309.56         4.76 o
   2   5  12        211.30        213.59         4.33 o
   3   5  12        729.50        732.46         9.38 o
   4   5  12        200.64        195.63         7.09 o
  -4   6  12        501.36        516.39        17.72 o
  -3   6  12         12.90         17.72         4.17 o
  -2   6  12        456.46        452.46         7.33 o
  -1   6  12          2.79          5.45         1.00 o
   0   6  12         66.92         60.78         2.55 o
   1   6  12          2.24          5.12         1.13 o
   2   6  12        461.20        473.78         7.02 o
   3   6  12         13.32         11.43         1.71 o
   4   6  12        493.86        484.10        11.88 o
  -3   7  12         22.24         19.54         4.69 o
  -2   7  12        596.69        578.76        11.15 o
  -1   7  12         13.11         16.82         2.36 o
   0   7  12       1689.00       1679.69        18.10 o
   1   7  12         14.56         16.60         1.89 o
   2   7  12        590.09        596.85         8.35 o
   3   7  12         20.89         25.75         2.79 o
   4   7  12         64.88         74.25         8.08 o
  -3   8  12         29.07         29.44         6.25 o
  -2   8  12        294.95        291.86         8.18 o
  -1   8  12        325.40        327.14         6.92 o
   0   8  12       1900.43       1906.44        20.70 o
   1   8  12        325.26        314.77         7.01 o
   2   8  12        292.24        288.50         6.95 o
   3   8  12         28.55         30.77         3.18 o
  -2   9  12         85.17         95.66         5.38 o
  -1   9  12        373.94        370.03         7.92 o
   0   9  12        988.64        985.52        13.93 o
   1   9  12        372.99        392.40        10.50 o
   2   9  12         83.20         80.47         5.78 o
  -1  10  12        122.56        127.58         7.39 o
   0  10  12         28.26         25.88         3.05 o
   1   0  13        564.93        579.89         5.20 o
   2   0  13       2460.93       2409.82        21.11 o
   3   0  13        366.91        360.10         6.13 o
   4   0  13        193.78        191.64         6.54 o
   5   0  13         14.80         25.27         5.99 o
  -5   1  13        206.90        201.66        11.46 o
  -4   1  13         22.73         22.52         3.04 o
  -3   1  13        301.50        292.59         5.71 o
  -2   1  13        238.02        231.76         4.28 o
  -1   1  13       3101.02       3203.33        19.72 o
   0   1  13       4171.47       4484.69        32.57 o
   1   1  13       3098.39       3174.58        25.65 o
   2   1  13        242.08        251.17         4.17 o
   3   1  13        298.01        279.08         9.38 o
   4   1  13         23.33         22.54         2.95 o
   5   1  13        207.49        220.68        11.72 o
  -5   2  13         13.35         20.58         5.47 o
  -4   2  13        781.36        785.53        13.78 o
  -3   2  13        164.52        165.67         5.23 o
  -2   2  13       1131.61       1088.10        10.73 o
  -1   2  13        177.28        186.73         5.38 o
   0   2  13          5.66         14.96         0.92 o
   1   2  13        178.31        183.00         3.66 o
   2   2  13       1127.45       1094.70        14.90 o
   3   2  13        159.79        152.80         4.88 o
   4   2  13        780.78        764.99        12.79 o
   5   2  13         13.75         12.29         3.67 o
  -5   3  13         12.30          6.51         6.77 o
  -4   3  13        356.54        375.29         9.30 o
  -3   3  13       2872.40       2792.90        44.29 o
  -2   3  13       2184.77       2125.69        19.15 o
  -1   3  13         15.15         17.97         1.13 o
   0   3  13         23.17         32.21         1.61 o
   1   3  13         16.01         23.39         1.95 o
   2   3  13       2163.11       2044.52        19.75 o
   3   3  13       2873.19       2697.79        25.82 o
   4   3  13        361.27        371.73         7.94 o
  -5   4  13        172.16        157.63        13.03 o
  -4   4  13        297.11        307.56        14.20 o
  -3   4  13       1142.16       1095.54        16.49 o
  -2   4  13       1557.18       1488.37        14.47 o
  -1   4  13        858.15        850.58         9.50 o
   0   4  13         52.57         56.56         2.19 o
   1   4  13        858.60        859.42         8.85 o
   2   4  13       1565.09       1505.69        13.80 o
   3   4  13       1139.56       1119.75        27.01 o
   4   4  13        298.06        297.58        10.14 o
  -4   5  13        173.96        176.63         6.89 o
  -3   5  13         63.50         66.18         6.51 o
  -2   5  13        312.03        307.66         5.45 o
  -1   5  13        325.86        320.76         5.50 o
   0   5  13        303.69        325.45         5.71 o
   1   5  13        322.80        326.90         5.30 o
   2   5  13        307.94        303.07         5.23 o
   3   5  13         64.66         64.19         3.12 o
   4   5  13        176.41        184.73         6.91 o
  -4   6  13        212.44        219.90         8.38 o
  -3   6  13        101.79         99.26         7.03 o
  -2   6  13        811.67        787.53        12.96 o
  -1   6  13        704.57        716.57         9.66 o
   0   6  13        368.76        377.33         6.62 o
   1   6  13        710.25        724.91         8.48 o
   2   6  13        814.41        795.90        11.96 o
   3   6  13        103.36        105.97         3.67 o
   4   6  13        211.02        217.80         8.01 o
  -3   7  13        902.67        881.66        22.93 o
  -2   7  13        103.59        107.71         4.67 o
  -1   7  13        295.37        291.57         6.07 o
   0   7  13        705.50        702.10        10.17 o
   1   7  13        287.39        281.40         6.22 o
   2   7  13        104.49        111.42         3.61 o
   3   7  13        909.28        908.56        13.54 o
   4   7  13        110.50        145.38         9.90 o
  -3   8  13        324.43        334.27        14.33 o
  -2   8  13        220.32        212.03         6.97 o
  -1   8  13         47.46         53.36         3.33 o
   0   8  13          9.89         11.06         1.79 o
   1   8  13         46.73         49.86         3.46 o
   2   8  13        220.11        220.91         7.63 o
   3   8  13        328.56        328.47         8.02 o
  -2   9  13         83.89         83.33         9.25 o
  -1   9  13        616.54        594.72        10.43 o
   0   9  13        264.60        268.10        10.13 o
   1   9  13        610.84        603.50        10.66 o
   2   9  13         85.96         86.64         7.16 o
  -1  10  13        446.83        442.48        10.89 o
   0  10  13          9.76         12.66         2.52 o
   0   0  14      26542.92      25582.57       491.50 o
   1   0  14         11.39         16.90         2.32 o
   2   0  14        314.61        303.51         4.83 o
   3   0  14        257.86        269.34         5.32 o
   4   0  14         96.04         97.43         4.88 o
   5   0  14        145.29        139.65         9.90 o
  -5   1  14        199.17        206.87        11.72 o
  -4   1  14        586.25        594.11        17.72 o
  -3   1  14        526.28        509.63         7.72 o
  -2   1  14        431.22        425.20         6.18 o
  -1   1  14       2068.58       2120.75        14.72 o
   0   1  14         76.35         76.46         5.23 o
   1   1  14       2093.12       2121.81        18.85 o
   2   1  14        429.72        415.31         6.27 o
   3   1  14        531.41        508.62        14.98 o
   4   1  14        585.18        553.39        11.42 o
   5   1  14        199.03        209.23        11.73 o
  -5   2  14        136.53        137.82        10.16 o
  -4   2  14        229.34        238.45        10.29 o
  -3   2  14        220.40        208.73        10.16 o
  -2   2  14        287.16        282.54         5.99 o
  -1   2  14        515.87        530.23         5.16 o
   0   2  14        134.18        148.94         2.40 o
   1   2  14        533.38        530.16         5.10 o
   2   2  14        278.24        262.23         5.01 o
   3   2  14        220.44        201.89         4.86 o
   4   2  14        232.23        231.83         7.11 o
   5   2  14        133.63        142.14         5.77 o
  -4   3  14        363.02        352.28         9.11 o
  -3   3  14         79.02         92.99         4.33 o
  -2   3  14        555.04        542.41         7.42 o
  -1   3  14       1421.06       1369.20        11.11 o
   0   3  14       1732.48       1712.72        17.94 o
   1   3  14       1433.99       1338.39        13.69 o
   2   3  14        563.61        557.22        13.22 o
   3   3  14         76.06         97.81         5.92 o
   4   3  14        356.13        337.33         7.32 o
   5   3  14        439.22        461.93        16.67 o
  -4   4  14          7.21          6.76         2.75 o
  -3   4  14        511.32        520.96        10.50 o
  -2   4  14         56.01         70.43         3.13 o
  -1   4  14        114.96        114.13         2.95 o
   0   4  14       4324.31       4363.24        30.66 o
   1   4  14        114.10        116.06         3.36 o
   2   4  14         58.04         73.95         3.43 o
   3   4  14        506.28        497.23         8.52 o
   4   4  14          7.59         10.84         2.13 o
   5   4  14         74.88         95.10         9.90 o
  -4   5  14        181.01        182.26         7.28 o
  -3   5  14        126.33        126.88         7.56 o
  -2   5  14          6.65          9.47         1.69 o
  -1   5  14        112.22        117.76         3.19 o
   0   5  14       1182.43       1186.60        13.08 o
   1   5  14        117.85        121.93         3.02 o
   2   5  14          6.31         10.75         1.39 o
   3   5  14        127.76        117.82         7.85 o
   4   5  14        179.54        173.41         6.82 o
  -4   6  14        212.69        230.46         8.75 o
  -3   6  14         18.28         16.15         3.91 o
  -2   6  14         73.78         87.71         3.88 o
  -1   6  14       2458.21       2455.33        23.36 o
   0   6  14        228.67        218.60         4.96 o
   1   6  14       2433.77       2455.88        24.48 o
   2   6  14         74.25         89.78         3.05 o
   3   6  14         16.71         15.40         1.90 o
   4   6  14        217.00        231.53         8.38 o
  -3   7  14        223.53        204.52        10.42 o
  -2   7  14        509.53        483.95        10.16 o
  -1   7  14        211.45        206.34         5.10 o
   0   7  14        165.80        167.16         4.71 o
   1   7  14        213.90        218.23         5.51 o
   2   7  14        505.47        506.76         7.70 o
   3   7  14        224.14        230.08         6.42 o
  -3   8  14         93.52         99.79         9.90 o
  -2   8  14         82.28         77.81         7.03 o
  -1   8  14        111.83        110.90         4.81 o
   0   8  14        248.39        259.90         6.27 o
   1   8  14        112.51        104.70         4.06 o
   2   8  14         82.95         86.13         4.78 o
   3   8  14         93.32        100.67         5.40 o
  -2   9  14        128.84        124.18         5.95 o
  -1   9  14         18.88         27.03         2.74 o
   0   9  14         43.91         48.36         3.60 o
   1   9  14         18.94         29.49         2.99 o
   2   9  14        130.74        130.49         6.42 o
  -1  10  14        804.89        802.86        13.07 o
   0  10  14        239.52        234.08        11.46 o
   1   0  15       1325.94       1292.55        10.12 o
   2   0  15       1677.00       1618.08        15.42 o
   3   0  15       4617.37       4491.67        37.91 o
   4   0  15         52.88         58.08         4.42 o
   5   0  15        100.95        119.33        10.42 o
  -5   1  15        121.92        119.07        10.42 o
  -4   1  15         74.83         74.25         7.03 o
  -3   1  15        246.70        237.66         5.08 o
  -2   1  15        823.99        791.25         9.29 o
  -1   1  15        162.52        165.11         2.11 o
   0   1  15        136.63        145.54         2.40 o
   1   1  15        160.59        164.46         2.97 o
   2   1  15        828.15        809.09         8.97 o
   3   1  15        241.09        238.09         6.54 o
   4   1  15         73.35         74.36         4.88 o
   5   1  15        121.18        121.97         5.75 o
  -5   2  15         87.50         88.32         9.64 o
  -4   2  15         81.25         81.96         4.86 o
  -3   2  15         98.81        100.87         4.23 o
  -2   2  15        262.29        256.10         8.60 o
  -1   2  15       1132.54       1080.72         8.87 o
   0   2  15         13.25         16.25         1.01 o
   1   2  15       1146.05       1075.33         9.06 o
   2   2  15        263.98        251.01         5.25 o
   3   2  15         97.99         94.23         3.46 o
   4   2  15         83.95         84.05         4.40 o
   5   2  15         88.98         99.56         6.13 o
  -4   3  15        142.38        137.58         5.97 o
  -3   3  15        456.52        424.41         9.02 o
  -2   3  15       1288.25       1225.20        16.12 o
  -1   3  15        757.30        779.97        13.40 o
   0   3  15        234.50        255.67         6.49 o
   1   3  15        773.70        795.80         9.57 o
   2   3  15       1320.84       1269.37        14.09 o
   3   3  15        452.54        430.19         7.72 o
   4   3  15        141.58        147.33         4.96 o
   5   3  15         89.75        104.94         5.98 o
  -4   4  15          4.45          4.40         2.67 o
  -3   4  15        776.46        757.23        13.08 o
  -2   4  15        446.40        415.75         6.39 o
  -1   4  15         26.25         26.04         1.49 o
   0   4  15       2626.98       2686.87        20.12 o
   1   4  15         23.53         25.74         1.94 o
   2   4  15        431.14        396.08         8.15 o
   3   4  15        775.62        757.16        11.25 o
   4   4  15          5.71          5.83         1.88 o
  -4   5  15         43.65         46.24         4.59 o
  -3   5  15          4.95          7.61         2.30 o
  -2   5  15        173.90        166.79         4.88 o
  -1   5  15        136.31        125.97         4.02 o
   0   5  15        103.66        106.97         3.25 o
   1   5  15        136.61        125.00         3.07 o
   2   5  15        171.29        165.20         3.90 o
   3   5  15          4.30          5.45         1.42 o
   4   5  15         44.11         53.20         4.61 o
  -4   6  15        426.91        454.13        11.97 o
  -3   6  15         14.88         18.50         4.17 o
  -2   6  15       1378.41       1359.73        18.72 o
  -1   6  15        768.31        794.40        10.42 o
   0   6  15         38.87         39.58         3.07 o
   1   6  15        773.68        770.24        13.62 o
   2   6  15       1382.48       1390.73        14.04 o
   3   6  15         14.83         14.08         2.22 o
   4   6  15        425.20        463.99        11.97 o
  -3   7  15        203.63        220.68        11.20 o
  -2   7  15        386.78        392.36         9.12 o
  -1   7  15        406.39        428.88         9.20 o
   0   7  15        169.77        171.57         4.76 o
   1   7  15        411.08        416.51        10.79 o
   2   7  15        388.15        392.29         6.80 o
   3   7  15        203.88        211.31         7.73 o
  -3   8  15         50.77         53.67         7.82 o
  -2   8  15         55.47         49.22         4.00 o
  -1   8  15          5.38          8.53         1.92 o
   0   8  15         56.26         73.52         3.70 o
   1   8  15          5.64          5.88         1.68 o
   2   8  15         55.94         51.42         3.84 o
   3   8  15         48.90         54.33         4.20 o
  -2   9  15         68.99         78.16         8.86 o
  -1   9  15        231.39        224.08         6.35 o
   0   9  15        124.11        118.02         4.75 o
   1   9  15        235.49        221.92         6.46 o
   2   9  15         69.30         68.22         6.90 o
  -1  10  15        244.32        223.28        11.46 o
   0  10  15         22.49         27.53         4.96 o
   0   0  16       1342.97       1352.17        15.20 o
   1   0  16       2894.85       2781.37        19.74 o
   2   0  16       2071.21       2007.84        18.48 o
   3   0  16         99.42        121.90         3.74 o
   4   0  16        260.57        255.65        15.11 o
   5   0  16        646.01        630.76        20.32 o
  -5   1  16        164.38        170.91        11.20 o
  -4   1  16        210.40        199.05         9.90 o
  -3   1  16        457.61        453.78         7.31 o
  -2   1  16        269.60        265.16         8.95 o
  -1   1  16        666.32        663.46         5.38 o
   0   1  16        392.47        405.90         4.48 o
   1   1  16        665.84        656.49         7.29 o
   2   1  16        273.14        269.58         4.46 o
   3   1  16        463.55        440.92         9.30 o
   4   1  16        216.21        215.34         7.18 o
   5   1  16        163.31        175.22         6.29 o
  -4   2  16         69.26         77.15         4.96 o
  -3   2  16         42.30         42.85         3.30 o
  -2   2  16         67.97         70.92         3.22 o
  -1   2  16       1366.12       1344.38        10.70 o
   0   2  16         30.41         50.59         1.93 o
   1   2  16       1368.85       1335.81        10.95 o
   2   2  16         64.47         67.04         3.52 o
   3   2  16         39.97         36.11         2.80 o
   4   2  16         67.63         71.99         4.11 o
   5   2  16         53.18         51.93         4.58 o
  -4   3  16         50.47         54.18         4.51 o
  -3   3  16         86.27         85.69         4.38 o
  -2   3  16        198.69        203.34         5.43 o
  -1   3  16       1715.71       1732.99        13.68 o
   0   3  16       8011.38       8052.07        53.71 o
   1   3  16       1691.24       1687.72        17.51 o
   2   3  16        199.19        206.43         4.71 o
   3   3  16         84.56         85.27         3.51 o
   4   3  16         52.05         57.49         3.80 o
   5   3  16        105.73        115.47         7.14 o
  -4   4  16        117.01        123.06         5.80 o
  -3   4  16        282.47        281.99        17.72 o
  -2   4  16       1067.04       1024.06        14.72 o
  -1   4  16       1694.80       1625.66        13.46 o
   0   4  16        310.89        299.18         4.21 o
   1   4  16       1714.31       1634.64        18.61 o
   2   4  16       1062.51       1003.27        13.07 o
   3   4  16        278.07        281.88        11.85 o
   4   4  16        119.64        117.79         4.76 o
  -4   5  16         20.14         20.09         4.43 o
  -3   5  16         45.38         51.07         4.14 o
  -2   5  16         39.30         44.81         4.95 o
  -1   5  16         54.69         50.33         2.29 o
   0   5  16         30.56         33.16         2.20 o
   1   5  16         55.94         45.64         3.33 o
   2   5  16         39.29         39.48         2.70 o
   3   5  16         46.29         45.29         3.19 o
   4   5  16         20.27         24.21         3.05 o
  -4   6  16        242.60        237.55        11.07 o
  -3   6  16        576.13        544.70        11.79 o
  -2   6  16        178.68        186.86        10.16 o
  -1   6  16        428.59        432.28         7.25 o
   0   6  16          0.22          2.08         0.94 o
   1   6  16        422.88        429.81         7.67 o
   2   6  16        174.17        176.71         4.32 o
   3   6  16        579.07        569.97        10.13 o
   4   6  16        236.45        232.43         8.47 o
  -3   7  16        560.41        535.14        17.46 o
  -2   7  16        328.97        329.75        12.64 o
  -1   7  16        260.83        278.01         7.55 o
   0   7  16       1994.81       1936.19        21.22 o
   1   7  16        258.93        281.23         6.91 o
   2   7  16        327.35        331.98         6.20 o
   3   7  16        552.56        560.47        12.99 o
  -2   8  16         43.11         41.69         6.25 o
  -1   8  16         10.48          9.72         2.01 o
   0   8  16         36.42         42.67         3.18 o
   1   8  16          9.82          8.37         2.02 o
   2   8  16         42.47         44.36         3.54 o
   3   8  16         50.79         51.33         6.25 o
  -2   9  16        156.71        162.31        10.68 o
  -1   9  16        192.89        200.40         6.10 o
   0   9  16         19.79         20.45         2.60 o
   1   9  16        188.96        193.22         6.35 o
   2   9  16        157.37        154.88         7.08 o
  -1  10  16         56.84          2.87         5.99 o
   0  10  16        161.79        177.60         8.47 o
   1   0  17       1837.03       1849.78        18.31 o
   2   0  17        442.73        411.23         6.13 o
   3   0  17       1049.66       1030.32        18.37 o
   4   0  17         30.97         28.69         3.50 o
   5   0  17          1.78         11.20         5.47 o
  -5   1  17         48.20         57.84         8.34 o
  -4   1  17        162.98        173.89         6.63 o
  -3   1  17         14.58         18.47         1.94 o
  -2   1  17       1849.25       1732.37        24.36 o
  -1   1  17        197.82        196.21         4.01 o
   0   1  17         89.25         98.46         3.84 o
   1   1  17        192.76        189.10         3.44 o
   2   1  17       1833.88       1755.42        21.57 o
   3   1  17         13.41         15.23         2.30 o
   4   1  17        160.97        177.81         6.62 o
   5   1  17         49.25         53.93         4.63 o
  -4   2  17         66.45         60.49         4.59 o
  -3   2  17        177.53        171.29         5.41 o
  -2   2  17        295.98        275.09         6.17 o
  -1   2  17       1085.60       1104.43         9.26 o
   0   2  17         15.07         15.43         1.09 o
   1   2  17       1074.87       1043.88         9.33 o
   2   2  17        296.41        274.90         6.63 o
   3   2  17        180.50        174.61         5.11 o
   4   2  17         67.45         65.92         4.00 o
   5   2  17         16.27         16.66         3.56 o
  -4   3  17        842.92        862.46        15.26 o
  -3   3  17        143.58        137.95        10.42 o
  -2   3  17       2989.96       2858.13        44.16 o
  -1   3  17        599.71        567.13         6.02 o
   0   3  17       1993.17       2059.91        15.91 o
   1   3  17        585.18        549.00         9.14 o
   2   3  17       2968.40       2826.23        26.27 o
   3   3  17        147.57        138.46         4.36 o
   4   3  17        841.60        815.33        12.48 o
   5   3  17        121.55        142.43         7.59 o
  -4   4  17        220.21        228.14         7.83 o
  -3   4  17        283.79        282.25         7.64 o
  -2   4  17        152.92        152.81         4.97 o
  -1   4  17        549.77        517.36         6.58 o
   0   4  17        533.27        521.30         5.96 o
   1   4  17        554.20        521.77         7.82 o
   2   4  17        146.19        155.34         4.36 o
   3   4  17        283.36        274.33         6.41 o
   4   4  17        224.41        223.84         6.36 o
  -4   5  17         46.14         50.36         5.47 o
  -3   5  17         45.83         53.52         4.33 o
  -2   5  17        160.95        160.97         5.33 o
  -1   5  17        114.74        108.69         3.05 o
   0   5  17        159.58        161.90         4.08 o
   1   5  17        114.42        106.72         3.51 o
   2   5  17        157.00        153.09         4.51 o
   3   5  17         45.28         44.39         3.19 o
   4   5  17         45.97         48.49         3.97 o
  -4   6  17         32.69         34.48         5.33 o
  -3   6  17        147.91        153.01         6.35 o
  -2   6  17          9.79         23.71         4.43 o
  -1   6  17        608.01        596.32         8.76 o
   0   6  17        396.02        374.94         6.86 o
   1   6  17        612.82        613.52         9.52 o
   2   6  17          8.72         14.46         1.99 o
   3   6  17        147.13        148.50         5.15 o
   4   6  17         34.22         43.37         4.70 o
  -3   7  17        566.37        601.85        13.16 o
  -2   7  17         69.21         77.38         7.56 o
  -1   7  17       1104.58       1111.27        19.76 o
   0   7  17        186.17        199.03         5.26 o
   1   7  17       1101.02       1104.43        14.39 o
   2   7  17         72.55         80.67         7.84 o
   3   7  17        569.76        574.11        13.26 o
  -3   8  17         45.75         45.85         8.08 o
  -2   8  17         74.05         70.08         7.82 o
  -1   8  17          9.43         11.95         1.90 o
   0   8  17         20.39         26.97         2.62 o
   1   8  17          9.38         10.82         2.04 o
   2   8  17         75.66         73.76         4.50 o
  -1   9  17        463.08        483.75         9.51 o
   0   9  17         38.05         43.73         3.55 o
   1   9  17        465.28        482.22        11.00 o
   0  10  17        508.56        540.88        19.02 o
   0   0  18       5001.31       4765.10        96.01 o
   1   0  18       1549.15       1600.36        12.52 o
   2   0  18         78.05         75.16         2.61 o
   3   0  18        142.63        136.22         5.06 o
   4   0  18         11.40         12.15         3.26 o
   5   0  18         16.87         25.79         6.77 o
  -4   1  18        169.76        166.02         6.54 o
  -3   1  18         65.53         64.43         4.65 o
  -2   1  18        423.91        405.30         6.27 o
  -1   1  18       2371.41       2342.09        15.37 o
   0   1  18        764.79        807.45         7.45 o
   1   1  18       2378.59       2357.26        20.52 o
   2   1  18        422.49        427.08        10.33 o
   3   1  18         65.28         63.25         3.86 o
   4   1  18        165.53        157.69         7.95 o
   5   1  18         26.13         27.23         3.87 o
  -4   2  18         15.94         16.38         3.13 o
  -3   2  18        478.47        466.41         9.27 o
  -2   2  18         39.06         30.50         3.52 o
  -1   2  18         12.22         19.17         1.17 o
   0   2  18         43.52         45.01         1.54 o
   1   2  18         14.77         23.97         1.36 o
   2   2  18         39.80         30.65         4.30 o
   3   2  18        477.40        465.19         8.17 o
   4   2  18         14.83         13.22         2.25 o
   5   2  18         96.45         97.00         5.82 o
  -4   3  18        525.00        547.03        11.86 o
  -3   3  18        926.13        928.03        16.41 o
  -2   3  18       1500.53       1395.02        17.96 o
  -1   3  18        242.38        238.75         3.57 o
   0   3  18         76.53         77.18         2.75 o
   1   3  18        233.02        227.96         4.85 o
   2   3  18       1507.94       1371.10        15.29 o
   3   3  18        931.36        899.29        12.33 o
   4   3  18        523.26        514.21        14.04 o
  -4   4  18         33.22         40.98         5.73 o
  -3   4  18        434.03        429.35        10.81 o
  -2   4  18        329.54        339.91         7.64 o
  -1   4  18       1998.69       1942.65        15.67 o
   0   4  18        350.16        344.41         4.66 o
   1   4  18       1993.23       1904.93        19.05 o
   2   4  18        344.35        343.22         6.67 o
   3   4  18        442.03        437.14         8.65 o
   4   4  18         32.17         38.18         3.42 o
  -4   5  18         82.59         89.02         6.26 o
  -3   5  18         20.39         16.31         2.93 o
  -2   5  18        182.19        173.96         6.77 o
  -1   5  18         85.27         83.45         2.46 o
   0   5  18         20.63         25.61         2.54 o
   1   5  18         85.59         79.40         4.37 o
   2   5  18        182.06        176.62         4.91 o
   3   5  18         19.98         16.86         2.32 o
   4   5  18         82.47         88.89         5.10 o
  -3   6  18         58.60         58.15         4.78 o
  -2   6  18        659.16        645.29        19.41 o
  -1   6  18       1207.02       1170.60        13.71 o
   0   6  18         35.99         35.46         2.45 o
   1   6  18       1201.58       1188.73        22.21 o
   2   6  18        671.39        667.10        15.94 o
   3   6  18         58.16         59.96         3.93 o
   4   6  18         61.16         77.38         8.60 o
  -3   7  18        213.34        213.58         9.38 o
  -2   7  18        618.23        593.61        12.02 o
  -1   7  18        199.39        208.80         5.29 o
   0   7  18        195.77        212.52         5.46 o
   1   7  18        201.07        217.39         5.71 o
   2   7  18        614.42        600.59        10.42 o
   3   7  18        214.78        222.37         6.80 o
  -3   8  18          1.57          1.04         7.82 o
  -2   8  18        346.82        335.57        13.81 o
  -1   8  18          0.13          1.79         1.31 o
   0   8  18          0.47          1.84         1.26 o
   1   8  18          0.12          1.58         1.51 o
   2   8  18        343.10        343.22         8.07 o
  -1   9  18         41.20         37.23         7.07 o
   0   9  18        248.49        255.69         7.02 o
   1   9  18         39.55         41.35         3.74 o
   1   0  19       3379.61       3294.93        23.46 o
   2   0  19       1035.21        925.13        11.43 o
   3   0  19        254.61        243.39        15.37 o
   4   0  19        407.73        402.40        10.21 o
  -4   1  19         34.52         31.25         3.77 o
  -3   1  19        110.63        110.69         3.68 o
  -2   1  19        386.72        351.83         5.88 o
  -1   1  19       1954.38       1852.02        16.61 o
   0   1  19        678.39        707.33         6.89 o
   1   1  19       1955.64       1863.83        23.78 o
   2   1  19        389.28        354.69         7.73 o
   3   1  19        106.08         94.58         4.42 o
   4   1  19         34.86         34.25         3.77 o
   5   1  19         75.45         78.61         9.77 o
  -4   2  19          5.53          3.39         3.39 o
  -3   2  19        345.10        344.59         7.97 o
  -2   2  19         49.54         46.77         3.12 o
  -1   2  19        343.04        339.97         4.96 o
   0   2  19        601.90        589.36         6.32 o
   1   2  19        342.65        332.36         4.27 o
   2   2  19         49.15         42.70         3.22 o
   3   2  19        346.31        329.37         6.82 o
   4   2  19          4.70          7.30         1.94 o
   5   2  19        217.15        222.66         9.29 o
  -4   3  19         27.40         37.77         4.23 o
  -3   3  19         64.61         62.70         4.23 o
  -2   3  19        200.11        209.17         5.80 o
  -1   3  19       2171.42       2103.10        16.31 o
   0   3  19        682.49        698.94         7.09 o
   1   3  19       2169.91       2074.17        25.60 o
   2   3  19        206.74        209.56         6.47 o
   3   3  19         61.82         63.69         3.59 o
   4   3  19         25.19         33.56         3.23 o
  -4   4  19        860.77        908.66        16.47 o
  -3   4  19        139.59        138.04         5.53 o
  -2   4  19        503.84        502.60         9.77 o
  -1   4  19         85.09         95.01         2.53 o
   0   4  19        344.30        347.87         5.95 o
   1   4  19         81.15         98.57         3.73 o
   2   4  19        510.30        483.05         8.22 o
   3   4  19        137.73        130.25         4.45 o
   4   4  19        855.26        824.76        13.14 o
  -4   5  19        259.74        265.29         9.03 o
  -3   5  19         90.73         97.76         5.08 o
  -2   5  19        506.96        481.41         9.74 o
  -1   5  19         63.25         63.97         5.19 o
   0   5  19       2427.73       2326.39        22.35 o
   1   5  19         68.65         61.35         3.06 o
   2   5  19        511.24        484.78        15.31 o
   3   5  19         89.98         89.49         5.07 o
   4   5  19        260.97        254.87         7.31 o
  -3   6  19        452.22        439.77        10.78 o
  -2   6  19        514.27        512.11        10.53 o
  -1   6  19        265.33        270.81         5.69 o
   0   6  19        725.59        717.25        10.23 o
   1   6  19        265.64        258.45         5.97 o
   2   6  19        507.99        484.09         8.87 o
   3   6  19        455.37        430.31         8.92 o
  -3   7  19         72.72         71.85         5.70 o
  -2   7  19         48.28         58.36         6.77 o
  -1   7  19        212.25        218.43         5.46 o
   0   7  19        487.72        503.47         8.77 o
   1   7  19        217.07        205.73         5.66 o
   2   7  19         49.51         52.79         4.08 o
   3   7  19         73.50         85.13         4.96 o
  -2   8  19          1.14          6.25         4.43 o
  -1   8  19        210.27        217.29         7.98 o
   0   8  19          3.50          4.44         1.49 o
   1   8  19        210.41        204.30         6.07 o
   2   8  19          1.44          3.86         1.86 o
  -1   9  19          2.60          4.86         2.10 o
   0   9  19        568.43        563.18        10.43 o
   1   9  19          2.56          3.52         1.96 o
   0   0  20          0.03          0.78         0.92 o
   1   0  20         11.13         15.82         3.13 o
   2   0  20       2407.75       2270.69        20.97 o
   3   0  20          5.22          4.58         1.56 o
   4   0  20        612.28        612.03        12.99 o
  -4   1  20        212.02        225.64         7.64 o
  -3   1  20        328.00        312.14         6.24 o
  -2   1  20       1049.52       1004.09        11.54 o
  -1   1  20        921.34        887.03         7.64 o
   0   1  20        883.02        899.30         8.29 o
   1   1  20        916.64        891.07         9.77 o
   2   1  20       1064.49       1026.15        15.10 o
   3   1  20        322.89        304.68        20.19 o
   4   1  20        213.19        217.95         7.55 o
   5   1  20         18.14         22.85         5.08 o
  -4   2  20         63.71         66.44         7.56 o
  -3   2  20         63.49         73.47         4.19 o
  -2   2  20       1233.53       1222.28        16.30 o
  -1   2  20        350.79        329.14         4.40 o
   0   2  20        441.10        461.97        10.16 o
   1   2  20        350.72        327.85         5.66 o
   2   2  20       1222.23       1154.02        16.67 o
   3   2  20         63.62         69.52         6.56 o
   4   2  20         65.70         58.10         3.86 o
  -4   3  20         37.41         36.46         4.95 o
  -3   3  20         20.17         22.78         2.85 o
  -2   3  20        614.98        615.46        17.59 o
  -1   3  20       1919.89       1887.94        15.04 o
   0   3  20        153.69        137.74         2.79 o
   1   3  20       1928.28       1815.34        18.15 o
   2   3  20        613.70        592.61        11.64 o
   3   3  20         22.41         25.37         2.50 o
   4   3  20         37.70         43.85         3.57 o
  -4   4  20         98.63        119.49         6.45 o
  -3   4  20         84.17         82.60         4.41 o
  -2   4  20        898.62        873.03        13.63 o
  -1   4  20       1318.78       1302.17        11.66 o
   0   4  20        664.61        614.79         8.46 o
   1   4  20       1299.12       1247.91        14.24 o
   2   4  20        892.06        832.71        11.48 o
   3   4  20         83.37         80.71         3.78 o
   4   4  20         96.17        112.14         5.04 o
  -4   5  20        265.19        275.92         9.40 o
  -3   5  20       1016.99       1002.22        16.67 o
  -2   5  20        351.72        351.69         8.27 o
  -1   5  20        178.01        179.31         3.70 o
   0   5  20         79.23        107.54         9.14 o
   1   5  20        185.00        179.74         4.84 o
   2   5  20        352.64        332.28         7.02 o
   3   5  20       1017.22        984.10        28.79 o
   4   5  20        263.66        281.17        13.25 o
  -3   6  20        498.89        519.22        11.88 o
  -2   6  20         80.32         89.72         8.47 o
  -1   6  20         37.80         40.60         2.72 o
   0   6  20        410.46        410.04         7.40 o
   1   6  20         39.86         40.98         2.89 o
   2   6  20         80.03         87.86         3.97 o
   3   6  20        492.77        486.52         9.62 o
  -3   7  20         95.82        105.28         6.82 o
  -2   7  20        285.44        271.22        11.98 o
  -1   7  20        367.38        373.72         7.40 o
   0   7  20        350.87        339.28         7.11 o
   1   7  20        366.91        367.98         7.72 o
   2   7  20        284.97        285.47         7.22 o
   3   7  20         94.28         96.75         5.34 o
  -2   8  20         92.91         93.53         9.38 o
  -1   8  20        283.07        292.73         8.53 o
   0   8  20         29.07         35.31         3.08 o
   1   8  20        281.64        293.87         7.32 o
   2   8  20         93.67        101.75         5.04 o
  -1   9  20         95.39        101.22         5.63 o
   0   9  20        363.68        348.44         8.22 o
   1   9  20         94.78         97.32         5.06 o
   1   0  21        792.45        709.80         6.98 o
   2   0  21        313.71        309.05         5.37 o
   3   0  21         16.34         13.20         2.30 o
   4   0  21         15.66         19.29         3.22 o
  -4   1  21        290.67        292.44        10.29 o
  -3   1  21        413.77        404.18         7.23 o
  -2   1  21        309.76        293.41         5.43 o
  -1   1  21       1090.00       1047.11         8.17 o
   0   1  21        203.89        208.19         4.70 o
   1   1  21       1083.74       1026.11        16.79 o
   2   1  21        309.66        293.37         7.18 o
   3   1  21        421.24        412.85         9.58 o
   4   1  21        291.00        290.77         8.93 o
  -4   2  21         51.08         45.07         6.25 o
  -3   2  21        311.08        299.40         7.53 o
  -2   2  21        709.76        691.92        11.14 o
  -1   2  21        918.04        899.92        13.12 o
   0   2  21       7057.44       6835.88        52.12 o
   1   2  21        917.42        886.72        10.67 o
   2   2  21        716.66        673.06        11.88 o
   3   2  21        304.84        291.36         9.54 o
   4   2  21         49.93         47.52         3.65 o
  -4   3  21         79.07         87.30         6.64 o
  -3   3  21        158.75        148.59         5.60 o
  -2   3  21        532.30        490.88         9.40 o
  -1   3  21       1199.95       1151.01        10.28 o
   0   3  21         23.35         23.65         1.49 o
   1   3  21       1197.83       1136.60        24.41 o
   2   3  21        530.80        479.79         9.42 o
   3   3  21        162.27        149.95         4.76 o
   4   3  21         82.21         82.00         5.54 o
  -4   4  21         18.48         25.82         4.95 o
  -3   4  21         46.29         52.37         4.24 o
  -2   4  21         30.71         25.13         3.26 o
  -1   4  21       1296.51       1279.48        13.99 o
   0   4  21        538.82        487.80         7.34 o
   1   4  21       1293.98       1244.47        14.29 o
   2   4  21         31.47         33.19         2.60 o
   3   4  21         47.08         49.50         3.35 o
   4   4  21         17.86         17.21         2.73 o
  -4   5  21        200.86        218.46         8.84 o
  -3   5  21        143.59        153.22         9.64 o
  -2   5  21         62.15         69.40         4.51 o
  -1   5  21        780.00        768.01        13.73 o
   0   5  21       1872.90       1807.47        18.64 o
   1   5  21        787.80        765.47        10.78 o
   2   5  21         55.72         57.66         3.41 o
   3   5  21        144.84        149.23         6.34 o
   4   5  21        204.43        204.11         8.07 o
  -3   6  21        172.33        192.91         7.46 o
  -2   6  21        191.18        193.83         6.71 o
  -1   6  21        159.82        154.24         4.44 o
   0   6  21        798.39        785.80        11.02 o
   1   6  21        166.23        156.05         6.45 o
   2   6  21        192.59        193.00         5.66 o
   3   6  21        171.50        182.41         6.01 o
  -3   7  21         96.74         97.65         6.81 o
  -2   7  21         22.54         22.67         4.69 o
  -1   7  21        122.96        125.35         7.95 o
   0   7  21         19.99         21.72         2.28 o
   1   7  21        119.08        119.12         4.44 o
   2   7  21         21.72         23.32         2.85 o
   3   7  21         98.00         94.96         5.26 o
  -2   8  21         97.71        107.34         9.90 o
  -1   8  21        628.89        620.70        14.85 o
   0   8  21        136.22        155.59         5.14 o
   1   8  21        633.29        611.35        10.88 o
   2   8  21         99.51        111.19         5.21 o
  -1   9  21         35.52         39.08         4.10 o
   0   9  21          0.68          2.67         1.95 o
   1   9  21         35.03         31.25         3.48 o
   0   0  22        241.57        230.45         9.64 o
   1   0  22        364.95        340.31         5.47 o
   2   0  22         35.63         33.26         2.22 o
   3   0  22         13.70         14.47         2.39 o
   4   0  22         82.50         76.60         5.62 o
  -4   1  22         25.08         21.79         4.04 o
  -3   1  22        342.66        323.90         8.99 o
  -2   1  22        835.45        835.94        10.42 o
  -1   1  22         42.74         61.54         3.37 o
   0   1  22        212.62        237.46         8.20 o
   1   1  22         42.53         58.06         2.96 o
   2   1  22        829.23        839.63        28.14 o
   3   1  22        341.27        333.06         8.57 o
   4   1  22         24.56         32.28         4.04 o
  -4   2  22        110.83        101.35         8.08 o
  -3   2  22       2263.24       2177.77        26.58 o
  -2   2  22        516.26        497.58         9.21 o
  -1   2  22        481.81        514.85        23.21 o
   0   2  22       2507.87       2468.12        18.87 o
   1   2  22        489.74        497.34         7.42 o
   2   2  22        512.75        496.12        10.04 o
   3   2  22       2275.53       2117.21        26.88 o
   4   2  22        111.79        109.39         4.74 o
  -4   3  22          6.53          1.04         3.65 o
  -3   3  22        229.33        226.11         7.82 o
  -2   3  22         49.33         60.05         3.87 o
  -1   3  22         69.89         61.68         2.29 o
   0   3  22        111.19        113.05         2.72 o
   1   3  22         70.52         64.28         2.80 o
   2   3  22         44.05         44.33         2.89 o
   3   3  22        227.94        228.47         5.96 o
   4   3  22          7.75          9.61         2.30 o
  -4   4  22        123.17        132.47         6.99 o
  -3   4  22         79.48         86.29         5.06 o
  -2   4  22        717.82        682.55        11.87 o
  -1   4  22        644.18        660.24        14.23 o
   0   4  22        169.97        168.00         4.49 o
   1   4  22        658.96        650.89         9.47 o
   2   4  22        721.30        686.37        10.38 o
   3   4  22         79.86         78.24         4.01 o
   4   4  22        125.75        130.23         5.58 o
  -4   5  22         15.37         23.73         5.25 o
  -3   5  22        209.24        215.08         7.36 o
  -2   5  22        782.16        772.87        13.23 o
  -1   5  22        469.74        459.28        13.81 o
   0   5  22        161.94        164.09         4.45 o
   1   5  22        456.31        451.16         8.02 o
   2   5  22        781.88        775.04        11.58 o
   3   5  22        204.74        204.77         6.16 o
   4   5  22         15.16         23.82         4.51 o
  -3   6  22         68.21         79.09         5.80 o
  -2   6  22        682.54        678.40        12.76 o
  -1   6  22         78.84         80.69         5.47 o
   0   6  22        530.79        516.34         8.61 o
   1   6  22         79.90         74.88         3.68 o
   2   6  22        680.91        666.05        11.03 o
   3   6  22         66.25         73.66         4.54 o
  -3   7  22         35.42         33.32         5.15 o
  -2   7  22         82.62         90.67         8.34 o
  -1   7  22        128.13        131.46        10.29 o
   0   7  22          3.84          3.29         1.46 o
   1   7  22        127.62        131.30         4.74 o
   2   7  22         85.15         89.76         4.90 o
   3   7  22         34.94         39.60         4.76 o
  -2   8  22        727.09        716.22        21.89 o
  -1   8  22        181.11        176.21         6.68 o
   0   8  22         52.69         55.79         3.78 o
   1   8  22        182.90        183.57         6.01 o
   2   8  22        722.80        713.97        12.58 o
  -1   9  22         83.94         91.19         6.51 o
   0   9  22          1.22          2.64         3.32 o
   1   9  22         84.52         92.90         6.89 o
   1   0  23        238.63        191.82         4.09 o
   2   0  23         17.91         21.88         1.94 o
   3   0  23         18.83         15.92         2.67 o
   4   0  23         45.31         56.93         5.06 o
  -4   1  23        143.43        155.54         9.64 o
  -3   1  23        258.59        243.72         7.46 o
  -2   1  23        152.46        136.50         3.99 o
  -1   1  23        794.52        744.53         9.22 o
   0   1  23       2825.36       2694.08        20.35 o
   1   1  23        797.25        739.17        13.63 o
   2   1  23        157.01        137.54         5.06 o
   3   1  23        259.92        244.83        10.42 o
   4   1  23        143.73        156.73         6.89 o
  -4   2  23        273.75        258.19        11.98 o
  -3   2  23         75.74         88.28         7.16 o
  -2   2  23        348.28        344.96         9.90 o
  -1   2  23        623.04        582.75        14.20 o
   0   2  23       1337.05       1313.91        15.61 o
   1   2  23        614.25        562.35         8.11 o
   2   2  23        353.80        347.80         8.38 o
   3   2  23         72.77         87.88         3.95 o
   4   2  23        272.81        266.42         7.21 o
  -4   3  23         30.44         20.32         5.73 o
  -3   3  23         50.93         58.67         4.24 o
  -2   3  23         44.59         48.08         3.50 o
  -1   3  23        138.17        117.80         5.95 o
   0   3  23          2.67          1.66         1.08 o
   1   3  23        141.07        122.32         3.75 o
   2   3  23         43.78         46.14         2.96 o
   3   3  23         47.55         46.48         3.24 o
   4   3  23         29.36         33.31         3.37 o
  -4   4  23        372.14        366.33        10.59 o
  -3   4  23        127.65        123.60         5.53 o
  -2   4  23        351.23        338.30         8.01 o
  -1   4  23        345.97        350.82         6.03 o
   0   4  23        612.49        579.75         8.35 o
   1   4  23        340.92        340.09         6.56 o
   2   4  23        348.75        322.82         6.81 o
   3   4  23        136.14        132.00         4.81 o
   4   4  23        374.91        371.38         8.96 o
  -4   5  23         20.94         14.59         7.30 o
  -3   5  23        233.64        231.10        17.72 o
  -2   5  23        160.98        169.02         7.82 o
  -1   5  23        397.37        413.77        13.81 o
   0   5  23       1087.91       1067.76        13.06 o
   1   5  23        391.93        404.46         7.56 o
   2   5  23        164.78        159.83         6.42 o
   3   5  23        233.55        239.23         6.71 o
   4   5  23         20.51         28.14         8.08 o
  -3   6  23        172.10        173.24         7.28 o
  -2   6  23        220.03        242.72         8.99 o
  -1   6  23         93.65         95.35         4.38 o
   0   6  23         24.49         21.82         3.02 o
   1   6  23         98.09        105.29         4.06 o
   2   6  23        218.07        223.06         6.17 o
   3   6  23        173.85        180.58         6.10 o
  -2   7  23          9.09          6.51         3.65 o
  -1   7  23         40.75         44.51         3.78 o
   0   7  23          0.32          2.48         1.38 o
   1   7  23         39.55         47.40         4.05 o
   2   7  23         10.03          9.71         2.35 o
   3   7  23         46.75         35.43         7.82 o
  -2   8  23        207.28        211.82        12.25 o
  -1   8  23        462.90        457.56        11.09 o
   0   8  23         23.91         35.96         4.91 o
   1   8  23        455.89        482.11         9.77 o
   2   8  23        210.97        235.16         7.32 o
   0   9  23        162.26        158.16         8.10 o
   1   9  23         66.70         63.31         9.64 o
   0   0  24         26.59         26.80         2.30 o
   1   0  24         65.20         44.36         2.44 o
   2   0  24         18.12         18.43         5.34 o
   3   0  24         21.48         18.49         2.85 o
   4   0  24        225.12        212.19        13.03 o
  -4   1  24        621.78        602.10        18.76 o
  -3   1  24        391.68        358.30        10.55 o
  -2   1  24       1218.35       1114.84        16.64 o
  -1   1  24         11.71         14.07         2.87 o
   0   1  24       1984.16       1969.52        15.82 o
   2   1  24       1208.13       1121.64        16.86 o
   3   1  24        391.34        358.23         9.21 o
   4   1  24        624.73        590.88        13.36 o
  -4   2  24         95.89        106.56         8.08 o
  -3   2  24        252.29        239.65         7.05 o
  -2   2  24        435.26        414.14         8.47 o
  -1   2  24       1003.66        968.19        13.81 o
   0   2  24          0.41          2.61         2.08 o
   1   2  24       1001.50        944.94        17.39 o
   2   2  24        448.91        416.65         7.52 o
   3   2  24        250.02        226.53         5.96 o
   4   2  24         95.88         98.21         4.94 o
  -4   3  24         30.63         33.87         6.51 o
  -3   3  24        173.02        164.83        10.42 o
  -2   3  24        115.03        112.84         4.95 o
  -1   3  24        133.66        124.24         5.34 o
   0   3  24        992.32        957.76        14.55 o
   1   3  24        135.55        128.11         3.91 o
   2   3  24        116.35        111.69         4.62 o
   3   3  24        175.05        157.54         6.98 o
   4   3  24         32.70         28.19         3.48 o
  -4   4  24         41.96         49.50         5.71 o
  -3   4  24        298.81        293.14         8.29 o
  -2   4  24         50.81         54.49         5.47 o
  -1   4  24         31.96         30.02         3.00 o
   0   4  24        519.57        502.43         7.75 o
   1   4  24         27.35         28.15         2.40 o
   2   4  24         50.63         52.63         3.35 o
   3   4  24        289.84        271.22         9.27 o
   4   4  24         43.15         45.73         4.21 o
  -4   5  24        229.30        248.29        14.85 o
  -3   5  24       1104.11       1071.22        20.45 o
  -2   5  24        337.86        339.37         8.55 o
  -1   5  24       1763.75       1729.02        34.39 o
   0   5  24         66.64         69.53         3.80 o
   1   5  24       1773.16       1704.85        26.00 o
   2   5  24        336.05        330.61        10.81 o
   3   5  24       1105.48       1061.84        19.43 o
  -3   6  24         42.52         44.32         4.88 o
  -2   6  24        237.98        257.67        11.72 o
  -1   6  24         58.29         68.15         3.90 o
   0   6  24        186.17        186.24         5.08 o
   1   6  24         59.55         60.28         3.77 o
   2   6  24        234.65        238.52         6.51 o
   3   6  24         42.43         42.14         3.77 o
  -2   7  24         24.19         30.22         5.47 o
  -1   7  24        253.03        239.58         7.49 o
   0   7  24          1.67          4.96         1.57 o
   1   7  24        253.20        246.51         6.50 o
   2   7  24         23.57         23.66         3.02 o
   3   7  24         23.72         23.97         8.34 o
  -1   8  24        275.02        293.89        13.81 o
   0   8  24        935.52        889.38        17.77 o
   1   8  24        269.04        284.04         9.38 o
   2   8  24         37.36         53.15         8.34 o
   0   9  24        185.69        202.93         8.05 o
   1   0  25         11.95         19.86         2.53 o
   2   0  25         22.58         24.28         4.56 o
   3   0  25        218.99        202.84         7.82 o
   4   0  25        101.72         95.86         6.35 o
  -4   1  25        256.94        245.95        11.98 o
  -3   1  25        229.49        228.26         7.36 o
  -2   1  25        163.26        157.64         4.28 o
  -1   1  25       2243.99       2134.28        20.30 o
   0   1  25        523.58        557.56         7.33 o
   1   1  25       2273.50       2103.55        37.53 o
   2   1  25        160.77        144.82         5.33 o
   3   1  25        229.32        222.67         7.28 o
   4   1  25        258.12        270.28         9.12 o
  -4   2  25         62.90         71.13         8.08 o
  -3   2  25        315.88        308.44         8.10 o
  -2   2  25         32.62         36.75         9.12 o
  -1   2  25        913.80        922.51        22.54 o
   0   2  25       2367.60       2187.60        17.43 o
   1   2  25        907.49        898.46        11.27 o
   2   2  25         31.46         36.66         2.75 o
   3   2  25        313.45        297.78         6.96 o
   4   2  25         62.44         63.94         4.49 o
  -4   3  25         13.12          3.39         4.69 o
  -3   3  25          6.70          6.89         3.91 o
  -2   3  25         21.09         22.97         2.76 o
  -1   3  25        185.20        205.82         5.78 o
   0   3  25         52.94         47.68         2.76 o
   1   3  25        189.41        199.70         4.86 o
   2   3  25         21.43         23.32         2.34 o
   3   3  25          6.64          7.12         1.78 o
   4   3  25         11.86         19.37         3.20 o
  -4   4  25        307.78        312.64        14.85 o
  -3   4  25         45.03         57.70         4.79 o
  -2   4  25        330.46        322.61         8.99 o
  -1   4  25        364.82        368.53         8.05 o
   0   4  25          0.00          0.76         0.94 o
   1   4  25        375.87        367.20         7.01 o
   2   4  25        329.78        322.44         7.07 o
   3   4  25         45.26         50.54         3.71 o
   4   4  25        304.84        293.68         8.16 o
  -3   5  25        499.00        498.29        11.61 o
  -2   5  25       1340.49       1348.59        22.67 o
  -1   5  25        287.67        270.18        10.94 o
   0   5  25         44.33         53.23         3.14 o
   1   5  25        282.82        271.26         6.21 o
   2   5  25       1353.95       1300.21        16.54 o
   3   5  25        500.31        510.52        10.08 o
  -3   6  25        102.57        106.41         6.72 o
  -2   6  25        391.42        396.02        14.59 o
  -1   6  25         19.42         18.76         4.17 o
   0   6  25         22.42         20.67         2.26 o
   1   6  25         18.62         19.18         2.26 o
   2   6  25        388.52        374.41         8.32 o
   3   6  25        103.58         98.93         5.38 o
  -2   7  25         83.09         86.24         8.86 o
  -1   7  25         37.18         38.04         5.99 o
   0   7  25        853.14        860.56        12.66 o
   1   7  25         36.73         38.72         3.29 o
   2   7  25         82.11         88.82         5.11 o
  -1   8  25        478.60        485.90        17.72 o
   0   8  25          0.10          4.47         1.90 o
   1   8  25        487.15        524.20        10.48 o
   2   8  25        210.63        222.76        13.81 o
   0   9  25         93.43        106.30        10.68 o
   0   0  26        600.54        610.34        10.68 o
   1   0  26         63.06         60.46         2.72 o
   2   0  26          8.28          8.71         1.93 o
   3   0  26        378.67        355.10         9.40 o
   4   0  26         21.45         22.38         5.34 o
  -4   1  26         89.98         78.16         8.34 o
  -3   1  26        289.19        280.07         8.28 o
  -2   1  26         80.92         80.50         3.24 o
  -1   1  26        698.10        682.08         9.06 o
   0   1  26       1250.35       1296.52        12.86 o
   1   1  26        688.91        666.17        11.42 o
   2   1  26         83.16         82.98         4.33 o
   3   1  26        286.53        285.81         8.47 o
   4   1  26         90.40         95.21         6.72 o
  -4   2  26        576.84        529.93        17.98 o
  -3   2  26        193.46        197.23         9.64 o
  -2   2  26       1047.35       1028.42        15.28 o
  -1   2  26       1536.31       1502.06        19.16 o
   0   2  26          6.08         13.29         2.61 o
   1   2  26       1541.55       1493.37        16.14 o
   2   2  26       1032.06        995.39        16.06 o
   3   2  26        196.03        187.31         5.66 o
   4   2  26        572.52        554.82        10.92 o
  -4   3  26         91.38         90.41         9.38 o
  -3   3  26         23.29         28.59         3.50 o
  -2   3  26          3.20          9.82         3.65 o
  -1   3  26        577.15        559.19        26.31 o
   0   3  26         44.93         45.97         2.60 o
   1   3  26        580.58        580.74        12.59 o
   2   3  26          4.24          5.86         1.57 o
   3   3  26         23.55         25.27         2.93 o
   4   3  26         94.13         92.31         7.14 o
  -3   4  26        451.07        429.81        13.81 o
  -2   4  26        157.24        158.79         5.80 o
  -1   4  26        262.04        267.57         6.97 o
   0   4  26         47.68         47.51         2.99 o
   1   4  26        254.73        257.25         5.85 o
   2   4  26        154.94        144.78         7.04 o
   3   4  26        451.47        432.07         9.06 o
  -3   5  26        133.42        142.86         6.72 o
  -2   5  26         19.23         22.96         6.90 o
  -1   5  26        632.42        655.25        17.98 o
   0   5  26        906.68        922.74        12.10 o
   1   5  26        630.02        628.28        10.06 o
   2   5  26         18.81         28.43         2.80 o
   3   5  26        132.32        130.08         5.24 o
  -3   6  26         67.74         67.03         6.07 o
  -2   6  26        380.23        373.35        14.33 o
  -1   6  26         62.71         83.89         7.82 o
   0   6  26         78.99         82.33         4.67 o
   1   6  26         66.31         78.24         4.25 o
   2   6  26        385.05        376.31         8.40 o
   3   6  26         69.88         60.91         4.46 o
  -2   7  26        101.02        104.74         9.38 o
  -1   7  26         57.10         56.80         7.03 o
   0   7  26        933.90        963.41        13.62 o
   1   7  26         56.39         59.29         3.93 o
   2   7  26        103.68        114.03         5.23 o
  -1   8  26        385.46        409.30        16.67 o
   0   8  26        390.49        409.25        10.80 o
   1   8  26        384.81        398.39        12.23 o
   1   0  27          3.49          6.68         1.34 o
   2   0  27        632.00        663.60        12.34 o
   3   0  27         58.46         56.73         4.61 o
   4   0  27          2.30          2.61         4.56 o
  -4   1  27         76.88         77.90         8.60 o
  -3   1  27        311.68        277.89         8.38 o
  -2   1  27        573.66        548.01         8.52 o
  -1   1  27        293.24        299.02         5.71 o
   0   1  27          3.83         26.44         2.04 o
   1   1  27        289.65        306.67         7.36 o
   2   1  27        573.22        538.90        11.33 o
   3   1  27        308.96        282.40         8.47 o
   4   1  27         75.76         82.11         6.34 o
  -4   2  27        558.83        538.79        18.24 o
  -3   2  27         30.05         26.84         4.95 o
  -2   2  27        758.70        770.34        12.79 o
  -1   2  27       1022.50        956.63        15.63 o
   0   2  27          9.08         15.28         1.45 o
   1   2  27       1009.97        958.97        12.03 o
   2   2  27        773.09        760.75        11.23 o
   3   2  27         30.23         25.89         2.86 o
   4   2  27        559.01        549.41        10.88 o
  -4   3  27         69.98         89.10         9.90 o
  -3   3  27        795.66        744.34        13.62 o
  -2   3  27        791.17        773.72        13.17 o
  -1   3  27         40.52         47.27         3.56 o
   0   3  27          5.00          9.26         1.74 o
   1   3  27         41.32         45.60         2.91 o
   2   3  27        781.01        737.75        23.74 o
   3   3  27        793.23        756.40        12.28 o
   4   3  27         70.40         67.66         5.07 o
  -3   4  27        432.22        421.83        10.32 o
  -2   4  27        343.95        351.62         8.65 o
  -1   4  27        226.52        222.76         9.64 o
   0   4  27        856.53        845.20        11.13 o
   1   4  27        227.03        223.87         5.51 o
   2   4  27        347.62        340.09         7.42 o
   3   4  27        435.84        413.69        12.09 o
  -3   5  27         92.43         84.95         6.08 o
  -2   5  27        296.97        298.16         8.38 o
  -1   5  27        389.87        353.29        12.77 o
   0   5  27         43.83         45.77         3.89 o
   1   5  27        386.96        383.23         8.65 o
   2   5  27        289.67        282.06         7.00 o
   3   5  27         94.23         90.79         5.16 o
  -3   6  27         14.20         10.29         4.61 o
  -2   6  27         39.49         41.95         6.25 o
  -1   6  27        430.95        459.33        15.63 o
   0   6  27        121.29        116.42         4.37 o
   1   6  27        426.52        452.16         8.82 o
   2   6  27         38.33         39.92         3.47 o
   3   6  27         15.09         14.33         6.77 o
  -2   7  27         47.56         49.24         7.56 o
  -1   7  27        354.89        330.62        13.55 o
   0   7  27        196.82        226.82         6.26 o
   1   7  27        352.60        341.04         7.96 o
   2   7  27         46.54         49.62         4.31 o
  -1   8  27        122.26        116.20        10.68 o
   0   8  27          2.85          9.33         2.84 o
   1   8  27        122.64        121.77         6.85 o
   0   0  28        386.26        401.48         7.73 o
   1   0  28        358.07        340.10         6.08 o
   2   0  28        130.35        114.91         6.38 o
   4   0  28          0.16          1.26         3.04 o
  -4   1  28        533.06        509.61        17.98 o
  -3   1  28        303.15        278.48         8.57 o
  -2   1  28        522.70        502.20         8.28 o
  -1   1  28         38.42         42.84         2.65 o
   0   1  28         92.22         83.37         3.32 o
   1   1  28         36.35         42.46         5.86 o
   2   1  28        527.72        468.05        10.31 o
   3   1  28        303.70        276.27         8.99 o
   4   1  28        532.14        519.99        13.26 o
  -4   2  28         24.39         29.96         7.03 o
  -3   2  28         58.49         65.39         7.03 o
  -2   2  28        147.17        146.51         5.33 o
  -1   2  28        701.67        694.64        11.70 o
   0   2  28         83.50         99.33         3.10 o
   1   2  28        704.24        684.83         9.81 o
   2   2  28        147.26        144.59         7.25 o
   3   2  28         55.97         57.11         3.86 o
   4   2  28         24.89         26.28         3.55 o
  -3   3  28        157.31        159.06         6.63 o
  -2   3  28        152.66        161.50         5.80 o
  -1   3  28        427.31        438.08         9.00 o
   0   3  28        913.52        931.69        11.50 o
   1   3  28        423.77        408.83        10.39 o
   2   3  28        152.14        159.96         5.06 o
   3   3  28        155.62        143.17         5.31 o
  -3   4  28         12.35         13.85         3.59 o
  -2   4  28        290.44        273.11        13.94 o
  -1   4  28          2.84          4.43         2.87 o
   0   4  28       1735.68       1762.93        19.68 o
   1   4  28          3.49          3.94         1.49 o
   2   4  28        291.92        282.63         6.80 o
   3   4  28         12.69         15.77         2.70 o
  -3   5  28          9.00          8.60         3.77 o
  -2   5  28         91.32        100.57         7.56 o
  -1   5  28        277.00        275.13        11.46 o
   0   5  28        388.50        387.06         7.35 o
   1   5  28        281.28        287.57         6.66 o
   2   5  28         88.49         86.79         4.44 o
   3   5  28          9.83         15.49         3.02 o
  -2   6  28         44.10         54.19         7.03 o
  -1   6  28        831.64        849.87        22.41 o
   0   6  28         16.76         18.65         2.73 o
   1   6  28        824.47        847.61        12.77 o
   2   6  28         45.45         47.01         3.85 o
  -2   7  28         87.58         93.53         9.90 o
  -1   7  28         77.51         84.94         8.60 o
   0   7  28        503.97        514.42        13.29 o
   1   7  28         74.45         85.70         4.91 o
   2   7  28         88.27         81.74         5.25 o
   0   8  28        443.00        451.71        11.77 o
   1   8  28         79.73         88.49         6.54 o
   1   0  29        265.38        271.55         7.35 o
   2   0  29         42.42         54.23         4.82 o
   3   0  29       2852.07       2693.53        34.36 o
   4   0  29          4.87          8.60         3.87 o
  -4   1  29        104.54        101.09        10.16 o
  -3   1  29        294.54        288.56         8.84 o
  -2   1  29        509.25        497.38        10.59 o
  -1   1  29        253.38        233.31         7.58 o
   0   1  29        123.17        135.38         3.71 o
   1   1  29        249.73        231.60         6.62 o
   2   1  29        505.42        485.40        18.89 o
   3   1  29        300.53        273.05        13.42 o
   4   1  29        104.35         96.95         7.18 o
  -3   2  29         66.37         70.08         7.30 o
  -2   2  29        149.32        150.15         5.60 o
  -1   2  29        496.64        500.31        10.29 o
   0   2  29        214.87        205.29         5.22 o
   1   2  29        504.57        492.10         8.17 o
   2   2  29        149.76        154.61         4.86 o
   3   2  29         68.69         60.30         4.04 o
  -3   3  29          1.33          1.04         3.91 o
  -2   3  29        850.06        858.25        14.37 o
  -1   3  29        322.69        323.95        13.03 o
   0   3  29        146.51        165.63         4.38 o
   1   3  29        328.26        329.74         6.70 o
   2   3  29        854.18        806.01        12.08 o
   3   3  29          1.99          5.37         2.22 o
  -3   4  29        467.50        442.07        11.05 o
  -2   4  29         84.45         86.70         5.41 o
  -1   4  29         92.58         89.62         6.77 o
   0   4  29       1050.30       1070.27        13.20 o
   1   4  29         90.89         88.19         3.65 o
   2   4  29         83.64         91.15         5.84 o
   3   4  29        465.69        431.14         9.42 o
  -3   5  29         58.40         68.57         5.99 o
  -2   5  29        422.89        413.73        14.85 o
  -1   5  29          6.59          8.34         3.65 o
   0   5  29         43.65         46.80         3.10 o
   1   5  29          6.60          6.27         1.64 o
   2   5  29        428.43        427.71         8.86 o
   3   5  29         56.44         53.65         4.40 o
  -2   6  29        457.04        439.79        15.89 o
  -1   6  29        155.72        164.66         9.38 o
   0   6  29         36.45         39.62         3.86 o
   1   6  29        157.57        151.91         6.08 o
   2   6  29        456.83        459.73         9.72 o
  -1   7  29        292.71        326.71        14.07 o
   0   7  29         15.32         26.15         3.67 o
   1   7  29        298.66        338.61        10.95 o
   2   7  29        135.56        135.38         7.75 o
   0   8  29        558.82        648.48        20.06 o
   1   8  29          6.41          5.73         4.69 o
   0   0  30        468.16        483.70         8.92 o
   1   0  30        341.31        346.16         6.35 o
   2   0  30       1617.12       1596.59        22.48 o
  -3   1  30        102.80         96.18         7.16 o
  -2   1  30        235.93        238.65         7.37 o
  -1   1  30         66.52         77.00         3.21 o
   0   1  30        291.93        311.08         5.80 o
   1   1  30         63.06         70.51         4.43 o
   2   1  30        237.61        236.97        13.16 o
   3   1  30        104.82        106.05         5.62 o
  -3   2  30         40.87         41.95         6.25 o
  -2   2  30        140.14        146.02         6.77 o
  -1   2  30         57.75         64.85         4.14 o
   0   2  30         45.28         36.41         2.50 o
   1   2  30         57.38         59.89         3.30 o
   2   2  30        135.40        140.00         4.71 o
   3   2  30         38.90         36.83         3.83 o
  -3   3  30         16.63         26.05         5.73 o
  -2   3  30          5.62         12.25         4.17 o
  -1   3  30        268.94        276.40         7.46 o
   0   3  30       1258.65       1263.96        14.41 o
   1   3  30        269.56        266.14         6.01 o
   2   3  30          5.17         15.57         2.75 o
   3   3  30         16.68         19.77         3.04 o
  -3   4  30        374.36        380.89        10.41 o
  -2   4  30        416.08        410.03         9.84 o
  -1   4  30        456.08        422.59        14.07 o
   0   4  30        257.97        264.76         5.99 o
   1   4  30        459.98        469.41         8.56 o
   2   4  30        413.64        394.76         8.36 o
   3   4  30        369.47        360.59         8.72 o
  -3   5  30         44.93         42.33         5.62 o
  -2   5  30        112.09        114.38         8.08 o
  -1   5  30         97.44        108.90         7.82 o
   0   5  30         48.65         49.76         4.12 o
   1   5  30         96.70        103.35         4.77 o
   2   5  30        107.64        113.41         4.92 o
   3   5  30         46.49         49.18         4.49 o
  -2   6  30        124.88        137.30         9.64 o
  -1   6  30        599.96        550.52        17.72 o
   0   6  30          6.56         10.16         5.08 o
   1   6  30        602.88        599.07        13.41 o
   2   6  30        125.08        140.84         5.70 o
  -1   7  30        410.79        412.17        16.15 o
   0   7  30        487.51        471.61        11.75 o
   1   7  30        413.12        429.54         9.41 o
   0   8  30        235.32        261.06        11.98 o
   1   0  31        696.01        708.08        12.43 o
   2   0  31        476.08        472.75        10.68 o
   3   0  31        130.12        125.97         9.12 o
  -3   1  31         74.51         71.57         5.43 o
  -2   1  31        319.04        304.48         8.47 o
  -1   1  31         86.75         95.22         3.60 o
   0   1  31        455.75        436.59         6.11 o
   1   1  31         91.11         89.24         5.47 o
   2   1  31        316.98        288.71        11.07 o
   3   1  31         76.47         67.72         5.33 o
  -3   2  31        168.35        156.84         9.64 o
  -2   2  31        158.94        161.74         6.64 o
  -1   2  31         48.72         51.67         7.30 o
   0   2  31         16.55         15.87         1.94 o
   1   2  31         47.98         50.90         3.24 o
   2   2  31        156.98        146.35         4.91 o
   3   2  31        169.29        146.35         5.31 o
  -3   3  31        338.47        327.24        13.81 o
  -2   3  31       1117.83       1045.42        16.58 o
  -1   3  31         58.48         64.61         6.51 o
   0   3  31        207.93        211.22         8.60 o
   1   3  31         58.61         77.57         3.63 o
   2   3  31       1122.51       1074.18        14.68 o
   3   3  31        338.54        325.79         8.16 o
  -3   4  31         73.62         70.06         6.15 o
  -2   4  31        232.54        229.19         8.60 o
  -1   4  31        250.47        253.24        10.94 o
   0   4  31          0.85          3.32         2.00 o
   1   4  31        250.29        252.54         6.26 o
   2   4  31        229.36        230.25         6.41 o
   3   4  31         76.22         77.45         4.99 o
  -3   5  31          3.71          4.67         4.70 o
  -2   5  31          0.75          3.13         3.65 o
  -1   5  31         42.35         64.61         7.03 o
   0   5  31          1.01          4.84         2.19 o
   1   5  31         43.82         44.52         5.40 o
   2   5  31          0.85          4.21         2.03 o
  -2   6  31         39.26         46.64         7.56 o
  -1   6  31         81.66         82.59         8.34 o
   0   6  31        736.75        771.79        14.81 o
   1   6  31         85.91         89.97         4.89 o
   2   6  31         41.19         46.57         4.24 o
  -1   7  31        557.18        590.64        20.06 o
   0   7  31        115.89        108.98         6.25 o
   1   7  31        552.94        606.97        11.48 o
   0   0  32       1321.44       1289.92        25.01 o
   1   0  32        422.83        426.86         9.64 o
   2   0  32        209.57        218.28        11.85 o
   3   0  32        100.12         98.63         6.35 o
  -3   1  32        368.02        368.11        10.32 o
  -2   1  32         68.80         75.03         5.06 o
  -1   1  32        644.74        647.63         9.52 o
   0   1  32         54.11         71.63         4.23 o
   1   1  32        644.31        644.41        12.15 o
   2   1  32         70.42         68.81         4.88 o
   3   1  32        368.15        389.09        10.78 o
  -3   2  32         10.87          9.38         4.69 o
  -2   2  32        139.84        137.30         8.34 o
  -1   2  32        101.00         91.38         4.61 o
   0   2  32        105.50        117.50         7.03 o
   1   2  32        101.50         88.84         3.66 o
   2   2  32        141.39        142.39         4.90 o
   3   2  32         10.87         11.39         2.56 o
  -3   3  32        519.30        492.68        17.20 o
  -2   3  32        599.90        585.68        11.97 o
  -1   3  32        761.01        756.34        19.28 o
   0   3  32         18.34         32.57         4.95 o
   1   3  32        753.84        720.73        10.86 o
   2   3  32        600.80        591.24        10.42 o
   3   3  32        515.89        494.82        10.32 o
  -3   4  32        129.68        135.22        10.68 o
  -2   4  32          3.03          3.91         3.91 o
  -1   4  32        194.79        218.07        10.42 o
   0   4  32        226.95        217.81        10.42 o
   1   4  32        194.88        205.32         5.70 o
   2   4  32          3.79          8.71         2.26 o
   3   4  32        131.85        123.83         6.03 o
  -3   5  32          5.58          1.30         7.56 o
  -2   5  32         15.98         18.24         5.21 o
  -1   5  32          5.50          4.95         3.39 o
   0   5  32         25.83         34.91         5.73 o
   1   5  32          5.59          6.82         2.05 o
   2   5  32         16.10         18.34         2.95 o
  -2   6  32        178.71        173.26        11.72 o
  -1   6  32        257.64        242.56        11.72 o
   0   6  32         85.71        103.17         9.12 o
   1   6  32        250.59        248.45         6.95 o
   2   6  32        177.61        178.44         9.51 o
   0   7  32        418.41        456.98        17.72 o
   1   7  32        203.44        226.84         8.47 o
   1   0  33        171.60        155.17         5.71 o
   2   0  33        954.53        973.31        26.57 o
   3   0  33        176.77        168.30        14.20 o
  -3   1  33        404.56        395.51        10.86 o
  -2   1  33         45.90         46.15         8.86 o
  -1   1  33        395.13        401.77         7.37 o
   0   1  33        174.23        184.98         8.60 o
   1   1  33        388.47        417.61         9.57 o
   2   1  33         46.90         42.22         4.56 o
   3   1  33        401.22        401.50        11.05 o
  -3   2  33        109.35        110.21         8.60 o
  -2   2  33         93.80         95.88         7.56 o
  -1   2  33        123.92        138.33         5.52 o
   0   2  33        328.66        332.19        11.98 o
   1   2  33        123.45        128.23         4.36 o
   2   2  33         93.48         92.77         4.32 o
   3   2  33        110.68        108.68         5.40 o
  -3   3  33         97.18        116.46        10.16 o
  -2   3  33         56.55         59.02         4.88 o
  -1   3  33       1024.40       1060.13        23.97 o
   0   3  33        593.38        616.17        17.46 o
   1   3  33       1022.49       1024.87        13.57 o
   2   3  33         54.61         62.28         4.06 o
   3   3  33        100.03         97.45         5.48 o
  -3   4  33         66.92         66.44         9.12 o
  -2   4  33        144.85        152.67         9.64 o
  -1   4  33        212.53        222.50        10.68 o
   0   4  33        110.95        117.76         7.82 o
   1   4  33        211.64        219.77         5.94 o
   2   4  33        148.19        149.38         5.46 o
  -2   5  33         15.92          9.12         4.95 o
  -1   5  33          3.02          5.21         3.39 o
   0   5  33         35.00         30.48         5.47 o
   1   5  33          3.36          2.82         1.94 o
   2   5  33         15.32         12.02         2.87 o
  -1   6  33        241.03        268.61        12.77 o
   0   6  33        178.40        191.50        10.68 o
   1   6  33        242.11        256.82         7.17 o
   2   6  33        484.23        488.77        17.72 o
   1   7  33        406.69        397.06        29.96 o
   0   0  34         58.34         63.05         5.99 o
   1   0  34         42.32         70.59         4.38 o
   2   0  34       1198.80       1218.87        34.65 o
   3   0  34          0.59          0.42         3.78 o
  -3   1  34        147.43        157.63        10.42 o
  -2   1  34         70.26         72.90         5.23 o
  -1   1  34        214.22        236.29         5.76 o
   0   1  34         51.89         59.66         5.99 o
   1   1  34        216.04        230.86         7.08 o
   2   1  34         73.57         78.81         5.43 o
   3   1  34        146.94        153.01         7.37 o
  -3   2  34         15.36         15.89         5.73 o
  -2   2  34        281.45        273.04        11.98 o
  -1   2  34        127.18        135.90         5.86 o
   0   2  34        335.56        369.44        12.77 o
   1   2  34        128.77        128.95         4.51 o
   2   2  34        278.58        291.09         7.54 o
   3   2  34         15.85         16.09         3.04 o
  -3   3  34         97.51        118.81        10.68 o
  -2   3  34        221.34        226.16         9.90 o
  -1   3  34        480.20        505.44        15.63 o
   0   3  34          2.67          9.64         3.65 o
   1   3  34        475.37        473.18         8.71 o
   2   3  34        220.60        210.73         6.21 o
   3   3  34         97.45         99.94         5.79 o
  -3   4  34         32.02         49.76         8.86 o
  -2   4  34        235.36        237.09        11.72 o
  -1   4  34        585.92        624.51        18.24 o
   0   4  34         15.71         12.25         3.91 o
   1   4  34        586.68        592.77        10.22 o
   2   4  34        234.32        224.71         6.61 o
  -2   5  34         63.50         73.47         8.86 o
  -1   5  34         55.37         63.83         7.56 o
   0   5  34          5.72          6.51         3.91 o
   1   5  34         53.67         55.37         3.95 o
   2   5  34         64.05         66.37         5.20 o
  -1   6  34        100.22        104.21         9.90 o
   0   6  34        352.28        332.45        14.33 o
   1   6  34         98.60        105.69         5.44 o
   1   7  34         62.25         56.28         9.12 o
   1   0  35       1053.73       1052.80        16.86 o
   2   0  35          7.33         15.43         3.26 o
   3   0  35         44.49         55.91         5.43 o
  -3   1  35        203.32        199.05        11.98 o
  -2   1  35         48.74         43.40         6.51 o
  -1   1  35        337.71        346.78        12.51 o
   0   1  35        542.33        593.24        16.41 o
   1   1  35        336.87        347.65         8.92 o
   2   1  35         47.82         47.99         5.08 o
   3   1  35        204.27        208.16         8.38 o
  -3   2  35         27.61         27.36         7.03 o
  -2   2  35         36.00         45.59         6.77 o
  -1   2  35        145.55        144.08         8.08 o
   0   2  35        872.98        893.90        21.62 o
   1   2  35        145.10        152.59         4.86 o
   2   2  35         36.30         43.49         6.64 o
   3   2  35         27.96         29.10         3.78 o
  -3   3  35         94.59        107.86        10.68 o
  -2   3  35        158.89        194.88        11.72 o
  -1   3  35        194.08        198.79        10.16 o
   0   3  35        209.64        212.08        10.42 o
   1   3  35        199.73        207.91         5.81 o
   2   3  35        158.45        155.53         6.14 o
  -3   4  35         84.70         80.77        12.51 o
  -2   4  35         81.56        103.17         9.64 o
  -1   4  35        448.66        462.19        15.89 o
   0   4  35         36.01         43.77         6.25 o
   1   4  35        448.77        436.69         8.75 o
   2   4  35         81.81         88.42         5.32 o
  -2   5  35         76.13         96.92        10.16 o
  -1   5  35         69.49         80.51         8.34 o
   0   5  35        385.18        379.08        14.85 o
   1   5  35         73.15         77.59         4.69 o
   2   5  35         75.86         86.24         6.54 o
  -1   6  35         18.67         20.58         7.30 o
   0   6  35        648.05        648.22        20.58 o
   1   6  35         19.83          8.48         7.69 o
   0   0  36        134.62        127.92         8.08 o
   1   0  36        194.15        214.64        12.25 o
   2   0  36          2.53          2.34         2.67 o
   3   0  36         88.30         89.76         6.79 o
  -3   1  36          8.97          8.86         6.51 o
  -2   1  36        147.30        149.86         8.86 o
  -1   1  36         95.41        124.80         8.34 o
   0   1  36        471.23        524.46        15.63 o
   1   1  36         95.28        121.81         5.52 o
   2   1  36        151.36        152.82         6.54 o
   3   1  36          8.02          8.38         4.13 o
  -3   2  36        313.99        320.20        15.63 o
  -2   2  36         15.13         17.72         5.73 o
  -1   2  36         71.62         82.59         7.56 o
   0   2  36        465.35        527.59        16.15 o
   1   2  36         73.16         81.68         4.08 o
   2   2  36         14.49         17.26         2.80 o
  -3   3  36        212.75        221.46        14.85 o
  -1   3  36        112.74        113.07         8.08 o
   0   3  36         52.07         54.71         6.51 o
   1   3  36        111.02        113.58         6.82 o
   2   3  36        138.85        134.75         5.46 o
  -2   4  36        132.31        140.69        10.68 o
  -1   4  36        152.42        154.76         9.38 o
   0   4  36         89.83        103.69         8.08 o
   1   4  36        150.78        148.12         5.31 o
   2   4  36        132.99        145.59         5.81 o
  -2   5  36        175.55        174.56        12.25 o
  -1   5  36         86.71         86.76         9.12 o
   0   5  36          7.42         11.98         4.43 o
   1   5  36         83.89         89.33         6.35 o
   2   5  36        176.66        170.13        11.20 o
   1   6  36         95.13        107.60         9.90 o
   1   0  37        110.97        126.24         5.70 o
   2   0  37         10.72         10.71         3.26 o
  -3   1  37         12.57         16.15         7.82 o
  -2   1  37        176.07        198.79        11.20 o
  -1   1  37        144.06        156.84         9.64 o
   0   1  37        734.42        806.10        20.32 o
   1   1  37        145.13        145.16         6.07 o
   2   1  37        179.68        209.86         8.21 o
  -2   2  37        233.26        239.17        12.51 o
  -1   2  37        351.39        392.63        14.07 o
   0   2  37       1120.12       1225.57        27.10 o
   1   2  37        354.99        381.17         7.90 o
   2   2  37        231.33        234.95         6.77 o
  -1   3  37         54.66         59.40         7.30 o
   0   3  37        434.62        459.59        15.63 o
   1   3  37         56.16         52.84         3.89 o
   2   3  37        125.03        124.59         5.75 o
  -2   4  37         72.18         89.62        10.16 o
  -1   4  37         64.97         83.63         8.60 o
   0   4  37         13.81         15.89         4.69 o
   1   4  37         65.05         62.10         6.73 o
   2   4  37         71.85         76.60         6.26 o
  -1   5  37         44.07         54.19         8.08 o
   0   5  37        290.25        302.48        13.81 o
   1   5  37         42.50         38.61         4.82 o
   1   6  37         25.93         27.10         6.25 o
   1   0  38        284.45        313.11         9.64 o
   2   0  38          0.87         -1.97         2.44 o
  -2   1  38        245.73        247.77        12.51 o
  -1   1  38          0.52         21.36         6.25 o
   0   1  38        583.48        659.42        18.24 o
   1   1  38          0.65         11.79         2.36 o
   2   1  38        237.98        252.22         8.64 o
  -2   2  38        230.92        241.26        13.29 o
   0   2  38         81.77        141.21         9.12 o
   1   2  38        722.72        802.55        43.07 o
   2   2  38        233.18        232.80         6.96 o
  -1   3  38          7.44          6.51         4.69 o
   0   3  38        322.63        329.84        13.29 o
   1   3  38          7.06          7.23         2.88 o
   2   3  38         41.34         40.12         4.48 o
  -1   4  38         33.33         46.64         7.30 o
   0   4  38        110.25        116.72         9.90 o
   1   4  38         32.99         37.73         4.59 o
   2   4  38         51.22         44.59         5.34 o
  -1   5  38        110.01        107.08        10.94 o
   0   5  38          4.33         16.15         6.25 o
   1   5  38        110.97        119.33         9.38 o
   1   0  39         24.73         30.22         5.99 o
   2   0  39          1.82          1.70         3.19 o
  -2   1  39        119.51        133.92        11.20 o
   0   1  39         35.55         71.39         8.08 o
   1   1  39        641.71        618.78        18.50 o
   2   1  39        118.38        138.34         5.66 o
   0   2  39        634.54        648.74        19.02 o
   1   2  39        145.02        169.35        10.16 o
   2   2  39         70.85         83.48         5.15 o
  -1   3  39         64.00         86.24         9.12 o
   0   3  39         88.19         91.19         8.86 o
   1   3  39         63.73         76.60         8.34 o
   2   3  39         36.67         34.46         4.75 o
  -1   4  39          9.93          9.90         5.47 o
   0   4  39        154.19        160.23        10.68 o
   1   4  39          9.65         15.37         6.25 o
   1   0  40         41.76         53.93         7.82 o
   2   0  40          6.00          6.86         3.88 o
  -2   1  40        157.19        155.80        11.72 o
   1   1  40        372.53        398.36        15.11 o
   2   1  40        158.22        173.92         6.52 o
   0   2  40         53.92         72.17         8.08 o
   1   2  40        118.76        146.16         9.64 o
   2   2  40        143.09        154.26         6.27 o
  -1   3  40          6.61          8.86         6.77 o
   0   3  40         14.83         20.06         5.99 o
   1   3  40          6.49         12.77         5.73 o
   2   3  40         26.64         29.44         7.03 o
  -1   4  40         44.96         51.07         8.60 o
   0   4  40          7.41         15.63         6.25 o
   1   0  41          0.18          1.82         6.51 o
   2   0  41         20.21         20.72         4.88 o
  -2   1  41        229.43        262.88        14.59 o
   1   1  41        165.24        171.43        10.94 o
   2   1  41        228.20        240.96         7.75 o
   0   2  41          1.85          3.39         5.47 o
   1   2  41        576.38        633.63        20.06 o
   2   2  41        285.53        287.34        20.84 o
   0   3  41          0.18          0.00         5.21 o
   1   3  41         12.73         13.29         6.25 o
  -1   4  41         60.19         63.83        10.16 o
   0   4  41        318.26        347.56        15.63 o
   2   0  42         20.36         21.00         5.49 o
  -2   1  42        179.60        209.21        16.41 o
   1   1  42         31.10         45.85         8.08 o
   2   1  42        182.42        199.00         9.21 o
   0   2  42         82.59         86.50         9.90 o
   1   2  42        603.40        631.54        20.58 o
   0   3  42        177.89        242.56        13.55 o
   1   1  43        150.57        160.49        12.25 o
   1   2  43        110.31        115.94        11.72 o
   0   3  43        197.01        221.72        14.07 o
   1   1  44         10.67         16.41         9.90 o
                                                
